# Supplementary material for: ﻿Identification of three novel species and one new record of Kirschsteiniothelia (Kirschsteiniotheliaceae, Kirschsteiniotheliales) from Jiangxi, China
Source: MycoKeys. 2025 Jan 23;112:277–306. doi: 10.3897/mycokeys.112.142028 (PMC11783086; doi:10.3897/mycokeys.112.142028)
Supplement: XML Treatment for Kirschsteiniothelia ganzhouensis [file mycokeys.112.142028-treatment1.xml]

<!DOCTYPE tp:taxon-treatment
  PUBLIC "-//TaxonX//DTD Taxonomic Treatment Publishing DTD v0 20100105//EN" "tax-treatment-NSO.dtd">
<tp:taxon-treatment xmlns:tp="http://www.plazi.org/taxpub"><tp:treatment-meta><kwd-group><label>Taxon classification</label><kwd>
                <named-content content-type="kingdom">Fungi</named-content>
              </kwd><kwd>
                <named-content content-type="order">Kirschsteiniotheliales</named-content>
              </kwd><kwd>
                <named-content content-type="family">Kirschsteiniotheliaceae</named-content>
              </kwd></kwd-group><mixed-citation publication-type="journal"><person-group><name><surname>Luo</surname><given-names>Xing-Xing</given-names></name><name><surname>Liao</surname><given-names>Ming-Gen</given-names></name><name><surname>Hu</surname><given-names>Ya-Fen</given-names></name><name><surname>Zhang</surname><given-names>Xiu-Guo</given-names></name><name><surname>Xu</surname><given-names>Zhao-Huan</given-names></name><name><surname>Ma</surname><given-names>Jian</given-names></name></person-group><article-title>﻿Identification of three novel species and one new record of <italic><tp:taxon-name><tp:taxon-name-part taxon-name-part-type="genus" reg="Kirschsteiniothelia">Kirschsteiniothelia</tp:taxon-name-part></tp:taxon-name></italic> (<tp:taxon-name><tp:taxon-name-part taxon-name-part-type="family">Kirschsteiniotheliaceae</tp:taxon-name-part></tp:taxon-name>, <tp:taxon-name><tp:taxon-name-part taxon-name-part-type="order">Kirschsteiniotheliales</tp:taxon-name-part></tp:taxon-name>) from Jiangxi, China</article-title><source>MycoKeys</source><day>23</day><month>01</month><year>2025</year><volume>112</volume><fpage>277</fpage><lpage>306</lpage><pub-id pub-id-type="doi">10.3897/mycokeys.112.142028</pub-id></mixed-citation></tp:treatment-meta><tp:nomenclature><label>﻿</label><tp:taxon-name>
              <object-id xmlns:xlink="http://www.w3.org/1999/xlink" content-type="arpha" xlink:type="simple">48F2DAB9-0CCA-55D9-A8F0-12DB909414E5</object-id>
              <tp:taxon-name-part taxon-name-part-type="genus" reg="Kirschsteiniothelia">Kirschsteiniothelia</tp:taxon-name-part>
              <tp:taxon-name-part taxon-name-part-type="species" reg="ganzhouensis">ganzhouensis</tp:taxon-name-part>
              <object-id xmlns:xlink="http://www.w3.org/1999/xlink" content-type="mycobank" xlink:type="simple">856638</object-id>
            </tp:taxon-name><tp:taxon-authority>Y.F. Hu &amp; Jian Ma</tp:taxon-authority><tp:taxon-status xmlns:xlink="http://www.w3.org/1999/xlink" xlink:type="simple">sp. nov.</tp:taxon-status><xref ref-type="fig" rid="F2">Fig. 2</xref></tp:nomenclature><tp:treatment-sec sec-type="material" id="SECID0ERCBI"><title>Type.</title><p>China • Jiangxi Province, Ganzhou City, Longnan County, Jiulianshan National Nature Reserve, on dead branches of an unidentified broadleaf tree, 29 June 2022, Y.F. Hu (<abbrev xmlns:xlink="http://www.w3.org/1999/xlink" xlink:title="Herbarium of Jiangxi Agricultural University, Plant Pathology, Nanchang, China" id="ABBRID0EXCBI" xlink:type="simple">HJAUP</abbrev> M1209, <italic>holotype</italic>), ex-type living culture, <abbrev xmlns:xlink="http://www.w3.org/1999/xlink" xlink:title="Herbarium of Jiangxi Agricultural University, Plant Pathology, Nanchang, China" id="ABBRID0E4CBI" xlink:type="simple">HJAUP</abbrev> C1209 = <abbrev xmlns:xlink="http://www.w3.org/1999/xlink" xlink:title="Herbarium of Jiangxi Agricultural University, Plant Pathology, Nanchang, China" id="ABBRID0EBDBI" xlink:type="simple">HJAUP</abbrev> C1210 = <abbrev xmlns:xlink="http://www.w3.org/1999/xlink" xlink:title="Herbarium of Jiangxi Agricultural University, Plant Pathology, Nanchang, China" id="ABBRID0EFDBI" xlink:type="simple">HJAUP</abbrev> C1211.</p></tp:treatment-sec><tp:treatment-sec sec-type="etymology" id="SECID0EJDBI"><title>Etymology.</title><p>The name refers to the type locality “Ganzhou City”.</p></tp:treatment-sec><tp:treatment-sec sec-type="description" id="SECID0EODBI"><title>Description.</title><p>Saprobic on decaying wood in terrestrial habitats. Asexual morph: <tp:taxon-name><tp:taxon-name-part taxon-name-part-type="above-genus">Hyphomycetes</tp:taxon-name-part></tp:taxon-name>. Colonies on natural substratum effuse, dark brown, hairy. Mycelium superficial and immersed, composed of branched, dark brown to black, septate, smooth-walled hyphae. Conidiophores macronematous, mononematous, erect, straight or flexuous, irregular or subscorpioid branched near the apex, cylindrical, smooth, septate, dark brown to black, 146.8–200 × 7.1–10.1 μm (x̄ = 176.1 × 8.0 μm, SD = 21 × 1, n = 15). Conidiogenous cells monotretic, integrated, terminal or intercalary, cylindrical, pale brown to brown, determinate, or sometimes with several cylindrical, enteroblastic percurrent extensions. Conidia acrogenous, solitary, obclavate, straight or slightly curved, sometimes rostrate, smooth, subhyaline to pale brown, 2–7(–14)-distoseptate, 20.3–65.8(–164) × 3.0–5.3 μm (x̄ = 36.4 × 4.7 μm, SD = 12 × 0.36, n = 20), tapering to 1.3–2.6 μm near the apex, 3.0–5.3 μm wide at the base, and rounded at the apex. Sexual morph: Undetermined.</p><fig id="F2" position="float" orientation="portrait"><object-id xmlns:xlink="http://www.w3.org/1999/xlink" content-type="doi" xlink:type="simple">10.3897/mycokeys.112.142028.figure2</object-id><object-id xmlns:xlink="http://www.w3.org/1999/xlink" content-type="arpha" xlink:type="simple">40C12ED3-2632-586E-ADC0-C6A6F5CDF1F1</object-id><label>Figure 2.</label><caption><p><italic><tp:taxon-name><tp:taxon-name-part taxon-name-part-type="genus" reg="Kirschsteiniothelia">Kirschsteiniothelia</tp:taxon-name-part><tp:taxon-name-part taxon-name-part-type="species" reg="ganzhouensis">ganzhouensis</tp:taxon-name-part></tp:taxon-name></italic> (<abbrev xmlns:xlink="http://www.w3.org/1999/xlink" xlink:title="Herbarium of Jiangxi Agricultural University, Plant Pathology, Nanchang, China" id="ABBRID0EMEBI" xlink:type="simple">HJAUP</abbrev> M1209, holotype) <bold>a</bold>, <bold>b</bold> colonies after 4 weeks on PDA (front and reverse) <bold>c</bold>, <bold>d</bold> conidiophores and conidiogenous cells <bold>e</bold>, <bold>f</bold> conidiophores, conidiogenous cells, and conidia <bold>g</bold> conidia.</p></caption><graphic xmlns:xlink="http://www.w3.org/1999/xlink" xlink:href="mycokeys-112-277-g002.jpg" position="float" orientation="portrait" xlink:type="simple" id="oo_1230876.jpg"><uri content-type="original_file" xlink:type="simple">https://binary.pensoft.net/fig/1230876</uri></graphic></fig></tp:treatment-sec><tp:treatment-sec sec-type="description" id="SECID0EDFBI"><title>Culture characteristics.</title><p>Colonies growing on PDA medium reaching 30–35 mm diam. after 4 weeks at 25 °C in darkness, irregular circular, surface yellow-brown with fluffy hyphae, reverse dark brown to black.</p></tp:treatment-sec><tp:treatment-sec sec-type="notes" id="SECID0EIFBI"><title>Note.</title><p>The phylogenetic tree showed that <italic><tp:taxon-name><tp:taxon-name-part taxon-name-part-type="genus" reg="Kirschsteiniothelia">K.</tp:taxon-name-part><tp:taxon-name-part taxon-name-part-type="species" reg="ganzhouensis">ganzhouensis</tp:taxon-name-part></tp:taxon-name></italic> (<abbrev xmlns:xlink="http://www.w3.org/1999/xlink" xlink:title="Herbarium of Jiangxi Agricultural University, Plant Pathology, Nanchang, China" id="ABBRID0EZFBI" xlink:type="simple">HJAUP</abbrev> C1209, <abbrev xmlns:xlink="http://www.w3.org/1999/xlink" xlink:title="Herbarium of Jiangxi Agricultural University, Plant Pathology, Nanchang, China" id="ABBRID0E4FBI" xlink:type="simple">HJAUP</abbrev> C1210, and <abbrev xmlns:xlink="http://www.w3.org/1999/xlink" xlink:title="Herbarium of Jiangxi Agricultural University, Plant Pathology, Nanchang, China" id="ABBRID0EBGBI" xlink:type="simple">HJAUP</abbrev> C1211) clusters with <italic><tp:taxon-name><tp:taxon-name-part taxon-name-part-type="genus" reg="Kirschsteiniothelia">K.</tp:taxon-name-part><tp:taxon-name-part taxon-name-part-type="species" reg="fluminicola">fluminicola</tp:taxon-name-part></tp:taxon-name></italic> (MFLUCC 16-1263). Based on the BLASTn results, ITS and LSU gene sequences of <italic><tp:taxon-name><tp:taxon-name-part taxon-name-part-type="genus" reg="Kirschsteiniothelia">K.</tp:taxon-name-part><tp:taxon-name-part taxon-name-part-type="species" reg="ganzhouensis">ganzhouensis</tp:taxon-name-part></tp:taxon-name></italic> (<abbrev xmlns:xlink="http://www.w3.org/1999/xlink" xlink:title="Herbarium of Jiangxi Agricultural University, Plant Pathology, Nanchang, China" id="ABBRID0E2GBI" xlink:type="simple">HJAUP</abbrev> C1209) showed 93% (484/520, 3 gaps) and 99% (518/525, 0 gap) similarities to <italic><tp:taxon-name><tp:taxon-name-part taxon-name-part-type="genus" reg="Kirschsteiniothelia">K.</tp:taxon-name-part><tp:taxon-name-part taxon-name-part-type="species" reg="fluminicola">fluminicola</tp:taxon-name-part></tp:taxon-name></italic> (MFLUCC 16-1263), respectively. Moreover, <italic><tp:taxon-name><tp:taxon-name-part taxon-name-part-type="genus" reg="Kirschsteiniothelia">K.</tp:taxon-name-part><tp:taxon-name-part taxon-name-part-type="species" reg="ganzhouensis">ganzhouensis</tp:taxon-name-part></tp:taxon-name></italic> differs morphologically from <italic><tp:taxon-name><tp:taxon-name-part taxon-name-part-type="genus" reg="Kirschsteiniothelia">K.</tp:taxon-name-part><tp:taxon-name-part taxon-name-part-type="species" reg="fluminicola">fluminicola</tp:taxon-name-part></tp:taxon-name></italic> Z.L. Luo, K.D. Hyde &amp; H.Y. Su (<xref ref-type="bibr" rid="B1">Bao et al. 2018</xref>) in having monotretic conidiogenous cells, shorter conidiophores (146.8–200 μm vs. 209–286 μm), and smaller conidia (20.3–65.8 × 3.0–5.3 μm vs. 47.5–86.5 × 8–10 μm). In addition, <italic><tp:taxon-name><tp:taxon-name-part taxon-name-part-type="genus" reg="Kirschsteiniothelia">K.</tp:taxon-name-part><tp:taxon-name-part taxon-name-part-type="species" reg="ganzhouensis">ganzhouensis</tp:taxon-name-part></tp:taxon-name></italic> further differs from <italic><tp:taxon-name><tp:taxon-name-part taxon-name-part-type="genus" reg="Kirschsteiniothelia">K.</tp:taxon-name-part><tp:taxon-name-part taxon-name-part-type="species" reg="fluminicola">fluminicola</tp:taxon-name-part></tp:taxon-name></italic> in that it occurs in a terrestrial habitat and not in a freshwater habitat.</p></tp:treatment-sec><ref-list><ref id="B1"><mixed-citation xmlns:xlink="http://www.w3.org/1999/xlink" xlink:type="simple"><person-group><name name-style="western"><surname>Bao</surname><given-names>DF</given-names></name><name name-style="western"><surname>Luo</surname><given-names>ZL</given-names></name><name name-style="western"><surname>Liu</surname><given-names>JK</given-names></name><name name-style="western"><surname>Bhat</surname><given-names>DJ</given-names></name><name name-style="western"><surname>Sarunya</surname><given-names>N</given-names></name><name name-style="western"><surname>Li</surname><given-names>WL</given-names></name><name name-style="western"><surname>Su</surname><given-names>HY</given-names></name><name name-style="western"><surname>Hyde</surname><given-names>KD</given-names></name></person-group> (<year>2018</year>) <article-title>Lignicolous freshwater fungi in China III: Three new species and a new record of <italic><tp:taxon-name><tp:taxon-name-part taxon-name-part-type="genus">Kirschsteiniothelia</tp:taxon-name-part></tp:taxon-name></italic> from northwestern Yunnan Province.</article-title><source>Mycosphere: Journal of Fungal Biology</source><volume>9</volume>(<issue>4</issue>): <fpage>755</fpage>–<lpage>768</lpage>. <ext-link xlink:href="10.5943/mycosphere/9/4/4" ext-link-type="doi" xlink:type="simple">https://doi.org/10.5943/mycosphere/9/4/4</ext-link></mixed-citation></ref></ref-list></tp:taxon-treatment>
