# Supplementary material for: ﻿Identification of three novel species and one new record of Kirschsteiniothelia (Kirschsteiniotheliaceae, Kirschsteiniotheliales) from Jiangxi, China
Source: MycoKeys. 2025 Jan 23;112:277–306. doi: 10.3897/mycokeys.112.142028 (PMC11783086; doi:10.3897/mycokeys.112.142028)
Supplement: XML Treatment for Kirschsteiniothelia inthanonensis [file mycokeys.112.142028-treatment2.xml]

<!DOCTYPE tp:taxon-treatment
  PUBLIC "-//TaxonX//DTD Taxonomic Treatment Publishing DTD v0 20100105//EN" "tax-treatment-NSO.dtd">
<tp:taxon-treatment xmlns:tp="http://www.plazi.org/taxpub"><tp:treatment-meta><kwd-group><label>Taxon classification</label><kwd>
                <named-content content-type="kingdom">Fungi</named-content>
              </kwd><kwd>
                <named-content content-type="order">Kirschsteiniotheliales</named-content>
              </kwd><kwd>
                <named-content content-type="family">Kirschsteiniotheliaceae</named-content>
              </kwd></kwd-group><mixed-citation publication-type="journal"><person-group><name><surname>Luo</surname><given-names>Xing-Xing</given-names></name><name><surname>Liao</surname><given-names>Ming-Gen</given-names></name><name><surname>Hu</surname><given-names>Ya-Fen</given-names></name><name><surname>Zhang</surname><given-names>Xiu-Guo</given-names></name><name><surname>Xu</surname><given-names>Zhao-Huan</given-names></name><name><surname>Ma</surname><given-names>Jian</given-names></name></person-group><article-title>﻿Identification of three novel species and one new record of <italic><tp:taxon-name><tp:taxon-name-part taxon-name-part-type="genus" reg="Kirschsteiniothelia">Kirschsteiniothelia</tp:taxon-name-part></tp:taxon-name></italic> (<tp:taxon-name><tp:taxon-name-part taxon-name-part-type="family">Kirschsteiniotheliaceae</tp:taxon-name-part></tp:taxon-name>, <tp:taxon-name><tp:taxon-name-part taxon-name-part-type="order">Kirschsteiniotheliales</tp:taxon-name-part></tp:taxon-name>) from Jiangxi, China</article-title><source>MycoKeys</source><day>23</day><month>01</month><year>2025</year><volume>112</volume><fpage>277</fpage><lpage>306</lpage><pub-id pub-id-type="doi">10.3897/mycokeys.112.142028</pub-id></mixed-citation></tp:treatment-meta><tp:nomenclature><label>﻿</label><tp:taxon-name>
              <object-id xmlns:xlink="http://www.w3.org/1999/xlink" content-type="arpha" xlink:type="simple">B1EFEF3C-C545-5F31-B212-C4F58C9C0BF3</object-id>
              <tp:taxon-name-part taxon-name-part-type="genus" reg="Kirschsteiniothelia">Kirschsteiniothelia</tp:taxon-name-part>
              <tp:taxon-name-part taxon-name-part-type="species" reg="inthanonensis">inthanonensis</tp:taxon-name-part>
              <object-id xmlns:xlink="http://www.w3.org/1999/xlink" xlink:type="simple">Index Fungorum: IF901384</object-id>
              <object-id xmlns:xlink="http://www.w3.org/1999/xlink" xlink:type="simple">Facesoffungi Number: FoF14982</object-id>
            </tp:taxon-name><tp:taxon-authority>J. Louangphan &amp; Gomes de Farias, 2024</tp:taxon-authority><xref ref-type="fig" rid="F3">Fig. 3</xref></tp:nomenclature><tp:treatment-sec sec-type="description" id="SECID0EJKBI"><title>Description.</title><p>Saprobic on decaying wood in terrestrial habitats. Asexual morph: <tp:taxon-name><tp:taxon-name-part taxon-name-part-type="above-genus">Hyphomycetes</tp:taxon-name-part></tp:taxon-name>. Colonies on natural substratum effuse, dark brown, hairy. Mycelium immersed and superfcial, composed of branched, septate, dark brown to black, smooth-walled hyphae. Conidiomata synnematous, solitary, erect, cylindrical, dark brown to black, becoming narrower toward the apex, up to 1266 μm high, 110–330 μm wide at the swollen base. Conidiophores distinct, macronematous, erect, straight or flexuous, closely fasciculate, branched near the apex, septate, smooth, cylindrical, brown to dark brown, up to 1266 μm long, 4.8–8 μm wide, diverging laterally and terminally. Conidiogenous cells monotretic, integrated, terminal, cylindrical, smooth, brown, determinate, or sometimes with several cylindrical, enteroblastic percurrent extensions. Conidia acrogenous, solitary or catenate, obclavate, straight or slightly curved, smooth, olivaceous brown to brown, 2–5-euseptate, 20–48 × 8–13.3 μm (x̄ = 31.4 × 9.8 μm, SD = 9 × 1, n = 30), partly tapering towards and rounded at the apex. Sexual morph: Undetermined.</p><fig id="F3" position="float" orientation="portrait"><object-id xmlns:xlink="http://www.w3.org/1999/xlink" content-type="doi" xlink:type="simple">10.3897/mycokeys.112.142028.figure3</object-id><object-id xmlns:xlink="http://www.w3.org/1999/xlink" content-type="arpha" xlink:type="simple">EF1BA637-7FDE-5CFB-9D6A-BC49B7DAC1CA</object-id><label>Figure 3.</label><caption><p><italic><tp:taxon-name><tp:taxon-name-part taxon-name-part-type="genus" reg="Kirschsteiniothelia">Kirschsteiniothelia</tp:taxon-name-part><tp:taxon-name-part taxon-name-part-type="species" reg="inthanonensis">inthanonensis</tp:taxon-name-part></tp:taxon-name></italic> (<abbrev xmlns:xlink="http://www.w3.org/1999/xlink" xlink:title="Herbarium of Jiangxi Agricultural University, Plant Pathology, Nanchang, China" id="ABBRID0EHLBI" xlink:type="simple">HJAUP</abbrev> M1502, holotype) <bold>a</bold>, <bold>b</bold> colonies after 4 weeks on PDA (front and reverse) <bold>c</bold>, <bold>d</bold> synnemata with conidiophores, conidiogenous cells, and conidia <bold>e</bold> conidiogenous cells and conidia <bold>f</bold> conidia.</p></caption><graphic xmlns:xlink="http://www.w3.org/1999/xlink" xlink:href="mycokeys-112-277-g003.jpg" position="float" orientation="portrait" xlink:type="simple" id="oo_1230877.jpg"><uri content-type="original_file" xlink:type="simple">https://binary.pensoft.net/fig/1230877</uri></graphic></fig></tp:treatment-sec><tp:treatment-sec sec-type="description" id="SECID0E3LBI"><title>Culture characteristics.</title><p>Colonies growing on PDA medium reaching 85–90 mm diam. after 4 weeks at 25 °C in darkness, circular, surface velvety, with reddish-brown to brown mycelium, reverse brown to dark brown.</p></tp:treatment-sec><tp:treatment-sec sec-type="material" id="SECID0EBMBI"><title>Material examined.</title><p>China • Jiangxi Province, Ganzhou City, Longnan County, Jiulianshan Town, Guanshan National Nature Reserve, on dead branches of an unidentified broadleaf tree, 27 June 2021, Y.F. Hu (<abbrev xmlns:xlink="http://www.w3.org/1999/xlink" xlink:title="Herbarium of Jiangxi Agricultural University, Plant Pathology, Nanchang, China" id="ABBRID0EHMBI" xlink:type="simple">HJAUP</abbrev> M1502, <italic>holotype</italic>), living culture, <abbrev xmlns:xlink="http://www.w3.org/1999/xlink" xlink:title="Herbarium of Jiangxi Agricultural University, Plant Pathology, Nanchang, China" id="ABBRID0ENMBI" xlink:type="simple">HJAUP</abbrev> C1502 = <abbrev xmlns:xlink="http://www.w3.org/1999/xlink" xlink:title="Herbarium of Jiangxi Agricultural University, Plant Pathology, Nanchang, China" id="ABBRID0ERMBI" xlink:type="simple">HJAUP</abbrev> C1503.</p></tp:treatment-sec><tp:treatment-sec sec-type="notes" id="SECID0EVMBI"><title>Note.</title><p><italic><tp:taxon-name><tp:taxon-name-part taxon-name-part-type="genus" reg="Kirschsteiniothelia">Kirschsteiniothelia</tp:taxon-name-part><tp:taxon-name-part taxon-name-part-type="species" reg="inthanonensis">inthanonensis</tp:taxon-name-part></tp:taxon-name></italic> was originally described with an asexual morph on the twigs of <italic><tp:taxon-name><tp:taxon-name-part taxon-name-part-type="genus" reg="Quercus">Quercus</tp:taxon-name-part><tp:taxon-name-part taxon-name-part-type="species" reg="oleoides">oleoides</tp:taxon-name-part></tp:taxon-name></italic> in Thailand (<xref ref-type="bibr" rid="B6">de Farias et al. 2024</xref>) and was known only from its type collection. Morphologically, our new collection shows high morphological similarity to <italic><tp:taxon-name><tp:taxon-name-part taxon-name-part-type="genus" reg="Kirschsteiniothelia">K.</tp:taxon-name-part><tp:taxon-name-part taxon-name-part-type="species" reg="inthanonensis">inthanonensis</tp:taxon-name-part></tp:taxon-name></italic> except for its wider conidiophores (4.8–8 μm vs. 2.5–6.6 μm), shorter conidia (20–48 μm vs. 24–230 μm) with fewer septa (2–5-euseptate vs. 2–10-euseptate) (<xref ref-type="bibr" rid="B6">de Farias et al. 2024</xref>). In addition, the phylogenetic tree showed that our new collection (<abbrev xmlns:xlink="http://www.w3.org/1999/xlink" xlink:title="Herbarium of Jiangxi Agricultural University, Plant Pathology, Nanchang, China" id="ABBRID0EEOBI" xlink:type="simple">HJAUP</abbrev> C1502 and <abbrev xmlns:xlink="http://www.w3.org/1999/xlink" xlink:title="Herbarium of Jiangxi Agricultural University, Plant Pathology, Nanchang, China" id="ABBRID0EIOBI" xlink:type="simple">HJAUP</abbrev> C1503) clustered with <italic><tp:taxon-name><tp:taxon-name-part taxon-name-part-type="genus" reg="Kirschsteiniothelia">K.</tp:taxon-name-part><tp:taxon-name-part taxon-name-part-type="species" reg="inthanonensis">inthanonensis</tp:taxon-name-part></tp:taxon-name></italic> (MFLUCC 23-0277). Based on pairwise nucleotide comparisons of ITS, LSU, and SSU, their nucleotide differences (0/517 in ITS, 2/565 in LSU, and 0/1022 in SSU) are minor. Therefore, we identified our new collection as <italic><tp:taxon-name><tp:taxon-name-part taxon-name-part-type="genus" reg="Kirschsteiniothelia">K.</tp:taxon-name-part><tp:taxon-name-part taxon-name-part-type="species" reg="inthanonensis">inthanonensis</tp:taxon-name-part></tp:taxon-name></italic>, and it is a new record for China.</p></tp:treatment-sec><ref-list><ref id="B6"><mixed-citation xmlns:xlink="http://www.w3.org/1999/xlink" xlink:type="simple"><person-group><name name-style="western"><surname>de Farias</surname><given-names>ARG</given-names></name><name name-style="western"><surname>Afshari</surname><given-names>N</given-names></name><name name-style="western"><surname>Silva</surname><given-names>VSH</given-names></name><name name-style="western"><surname>Louangphan</surname><given-names>J</given-names></name><name name-style="western"><surname>Karimi</surname><given-names>O</given-names></name><name name-style="western"><surname>Boonmee</surname><given-names>S</given-names></name></person-group> (<year>2024</year>) <article-title>Three novel species and new records of <italic><tp:taxon-name><tp:taxon-name-part taxon-name-part-type="genus">Kirschsteiniothelia</tp:taxon-name-part></tp:taxon-name></italic> (<tp:taxon-name><tp:taxon-name-part taxon-name-part-type="order">Kirschsteiniotheliales</tp:taxon-name-part></tp:taxon-name>) from northern Thailand.</article-title><source>MycoKeys</source><volume>101</volume>: <fpage>347</fpage>–<lpage>370</lpage>. <ext-link xlink:href="10.3897/mycokeys.101.115286" ext-link-type="doi" xlink:type="simple">https://doi.org/10.3897/mycokeys.101.115286</ext-link></mixed-citation></ref></ref-list></tp:taxon-treatment>
