# Supplementary material for: ﻿Identification of three novel species and one new record of Kirschsteiniothelia (Kirschsteiniotheliaceae, Kirschsteiniotheliales) from Jiangxi, China
Source: MycoKeys. 2025 Jan 23;112:277–306. doi: 10.3897/mycokeys.112.142028 (PMC11783086; doi:10.3897/mycokeys.112.142028)
Supplement: XML Treatment for Kirschsteiniothelia jiangxiensis [file mycokeys.112.142028-treatment3.xml]

<!DOCTYPE tp:taxon-treatment
  PUBLIC "-//TaxonX//DTD Taxonomic Treatment Publishing DTD v0 20100105//EN" "tax-treatment-NSO.dtd">
<tp:taxon-treatment xmlns:tp="http://www.plazi.org/taxpub"><tp:treatment-meta><kwd-group><label>Taxon classification</label><kwd>
                <named-content content-type="kingdom">Fungi</named-content>
              </kwd><kwd>
                <named-content content-type="order">Kirschsteiniotheliales</named-content>
              </kwd><kwd>
                <named-content content-type="family">Kirschsteiniotheliaceae</named-content>
              </kwd></kwd-group><mixed-citation publication-type="journal"><person-group><name><surname>Luo</surname><given-names>Xing-Xing</given-names></name><name><surname>Liao</surname><given-names>Ming-Gen</given-names></name><name><surname>Hu</surname><given-names>Ya-Fen</given-names></name><name><surname>Zhang</surname><given-names>Xiu-Guo</given-names></name><name><surname>Xu</surname><given-names>Zhao-Huan</given-names></name><name><surname>Ma</surname><given-names>Jian</given-names></name></person-group><article-title>﻿Identification of three novel species and one new record of <italic><tp:taxon-name><tp:taxon-name-part taxon-name-part-type="genus" reg="Kirschsteiniothelia">Kirschsteiniothelia</tp:taxon-name-part></tp:taxon-name></italic> (<tp:taxon-name><tp:taxon-name-part taxon-name-part-type="family">Kirschsteiniotheliaceae</tp:taxon-name-part></tp:taxon-name>, <tp:taxon-name><tp:taxon-name-part taxon-name-part-type="order">Kirschsteiniotheliales</tp:taxon-name-part></tp:taxon-name>) from Jiangxi, China</article-title><source>MycoKeys</source><day>23</day><month>01</month><year>2025</year><volume>112</volume><fpage>277</fpage><lpage>306</lpage><pub-id pub-id-type="doi">10.3897/mycokeys.112.142028</pub-id></mixed-citation></tp:treatment-meta><tp:nomenclature><label>﻿</label><tp:taxon-name>
              <object-id xmlns:xlink="http://www.w3.org/1999/xlink" content-type="arpha" xlink:type="simple">720D2737-2DDF-5E9E-9C11-061DD25B64AD</object-id>
              <tp:taxon-name-part taxon-name-part-type="genus" reg="Kirschsteiniothelia">Kirschsteiniothelia</tp:taxon-name-part>
              <tp:taxon-name-part taxon-name-part-type="species" reg="jiangxiensis">jiangxiensis</tp:taxon-name-part>
              <object-id xmlns:xlink="http://www.w3.org/1999/xlink" content-type="mycobank" xlink:type="simple">856639</object-id>
            </tp:taxon-name><tp:taxon-authority>Y.F. Hu &amp; Jian Ma</tp:taxon-authority><tp:taxon-status xmlns:xlink="http://www.w3.org/1999/xlink" xlink:type="simple">sp. nov.</tp:taxon-status><xref ref-type="fig" rid="F4">Fig. 4</xref></tp:nomenclature><tp:treatment-sec sec-type="material" id="SECID0EQQBI"><title>Type.</title><p>China • Jiangxi Province, Ganzhou City, Longnan County, Jiulianshan National Nature Reserve, on dead branches of an unidentified broadleaf tree, 29 June 2022, Y.F. Hu (<abbrev xmlns:xlink="http://www.w3.org/1999/xlink" xlink:title="Herbarium of Jiangxi Agricultural University, Plant Pathology, Nanchang, China" id="ABBRID0EWQBI" xlink:type="simple">HJAUP</abbrev> M1273, <italic>holotype</italic>), ex-type living culture, <abbrev xmlns:xlink="http://www.w3.org/1999/xlink" xlink:title="Herbarium of Jiangxi Agricultural University, Plant Pathology, Nanchang, China" id="ABBRID0E3QBI" xlink:type="simple">HJAUP</abbrev> C1273 = <abbrev xmlns:xlink="http://www.w3.org/1999/xlink" xlink:title="Herbarium of Jiangxi Agricultural University, Plant Pathology, Nanchang, China" id="ABBRID0EARBI" xlink:type="simple">HJAUP</abbrev> C1274 = <abbrev xmlns:xlink="http://www.w3.org/1999/xlink" xlink:title="Herbarium of Jiangxi Agricultural University, Plant Pathology, Nanchang, China" id="ABBRID0EERBI" xlink:type="simple">HJAUP</abbrev> C1275.</p></tp:treatment-sec><tp:treatment-sec sec-type="etymology" id="SECID0EIRBI"><title>Etymology.</title><p>The name refers to the locality “Jiangxi Province”, from where the fungus was collected.</p></tp:treatment-sec><tp:treatment-sec sec-type="description" id="SECID0ENRBI"><title>Description.</title><p>Saprobic on decaying wood in terrestrial habitats. Asexual morph: <tp:taxon-name><tp:taxon-name-part taxon-name-part-type="above-genus">Hyphomycetes</tp:taxon-name-part></tp:taxon-name>. Colonies on natural substratum effuse, dark brown, hairy. Mycelium superficial and immersed, composed of branched, septate, dark brown to black, smooth-walled hyphae. Conidiophores macronematous, mononematous, simple or branched, erect, straight or flexuous, cylindrical, smooth, septate, dark brown to black, 32.9–90.4 × 7.3–12.9 μm (x̄ = 48.7 × 9.1 μm, SD = 17 × 2, n = 15). Conidiogenous cells monoblastic, integrated, terminal, cylindrical, smooth, brown to dark brown, determinate, or sometimes with several cylindrical, enteroblastic percurrent extensions. Conidia solitary, acrogenous, obclavate, straight or curved, smooth, brown, 7–10-euseptate, 75.9–103.8 × 8.9–15.2 μm (x̄ = 90.8 × 10.9 μm, SD = 8 × 2, n = 20), tapering to 2.5–5.6 μm at the apex, 5.3–7.6 μm wide at the truncate base, and rounded at the apex. Sexual morph: Undetermined.</p><fig id="F4" position="float" orientation="portrait"><object-id xmlns:xlink="http://www.w3.org/1999/xlink" content-type="doi" xlink:type="simple">10.3897/mycokeys.112.142028.figure4</object-id><object-id xmlns:xlink="http://www.w3.org/1999/xlink" content-type="arpha" xlink:type="simple">009DBF3E-572C-522E-8EE0-7C36B728EC6A</object-id><label>Figure 4.</label><caption><p><italic><tp:taxon-name><tp:taxon-name-part taxon-name-part-type="genus" reg="Kirschsteiniothelia">Kirschsteiniothelia</tp:taxon-name-part><tp:taxon-name-part taxon-name-part-type="species" reg="jiangxiensis">jiangxiensis</tp:taxon-name-part></tp:taxon-name></italic> (<abbrev xmlns:xlink="http://www.w3.org/1999/xlink" xlink:title="Herbarium of Jiangxi Agricultural University, Plant Pathology, Nanchang, China" id="ABBRID0ELSBI" xlink:type="simple">HJAUP</abbrev> M1273, holotype) <bold>a</bold>, <bold>b</bold> colonies after 4 weeks on PDA (front and reverse) <bold>c</bold> conidia <bold>d</bold>, <bold>e</bold> conidiophores, conidiogenous cells, and conidia <bold>f</bold> conidiophores and conidiogenous cells.</p></caption><graphic xmlns:xlink="http://www.w3.org/1999/xlink" xlink:href="mycokeys-112-277-g004.jpg" position="float" orientation="portrait" xlink:type="simple" id="oo_1230878.jpg"><uri content-type="original_file" xlink:type="simple">https://binary.pensoft.net/fig/1230878</uri></graphic></fig></tp:treatment-sec><tp:treatment-sec sec-type="description" id="SECID0EATBI"><title>Culture characteristics.</title><p>Colonies growing on PDA medium reaching 85–90 mm diam. after 4 weeks at 25 °C in darkness, irregular circular, surface velvety, grey-white in center and brown at margin with dense mycelium, reverse dark brown to black.</p></tp:treatment-sec><tp:treatment-sec sec-type="notes" id="SECID0EFTBI"><title>Note.</title><p>The phylogenetic tree showed that <italic><tp:taxon-name><tp:taxon-name-part taxon-name-part-type="genus" reg="Kirschsteiniothelia">K.</tp:taxon-name-part><tp:taxon-name-part taxon-name-part-type="species" reg="jiangxiensis">jiangxiensis</tp:taxon-name-part></tp:taxon-name></italic> (<abbrev xmlns:xlink="http://www.w3.org/1999/xlink" xlink:title="Herbarium of Jiangxi Agricultural University, Plant Pathology, Nanchang, China" id="ABBRID0EWTBI" xlink:type="simple">HJAUP</abbrev> C1273, <abbrev xmlns:xlink="http://www.w3.org/1999/xlink" xlink:title="Herbarium of Jiangxi Agricultural University, Plant Pathology, Nanchang, China" id="ABBRID0E1TBI" xlink:type="simple">HJAUP</abbrev> C1274, and <abbrev xmlns:xlink="http://www.w3.org/1999/xlink" xlink:title="Herbarium of Jiangxi Agricultural University, Plant Pathology, Nanchang, China" id="ABBRID0E5TBI" xlink:type="simple">HJAUP</abbrev> C1275) belongs to <italic><tp:taxon-name><tp:taxon-name-part taxon-name-part-type="genus" reg="Kirschsteiniothelia">Kirschsteiniothelia</tp:taxon-name-part></tp:taxon-name></italic> and forms a distinct lineage sister to Clade 1. However, <italic><tp:taxon-name><tp:taxon-name-part taxon-name-part-type="genus" reg="Kirschsteiniothelia">K.</tp:taxon-name-part><tp:taxon-name-part taxon-name-part-type="species" reg="jiangxiensis">jiangxiensis</tp:taxon-name-part></tp:taxon-name></italic> (<abbrev xmlns:xlink="http://www.w3.org/1999/xlink" xlink:title="Herbarium of Jiangxi Agricultural University, Plant Pathology, Nanchang, China" id="ABBRID0EUUBI" xlink:type="simple">HJAUP</abbrev> C1273) differs from the morphologically most similar species, <italic><tp:taxon-name><tp:taxon-name-part taxon-name-part-type="genus" reg="Kirschsteiniothelia">K.</tp:taxon-name-part><tp:taxon-name-part taxon-name-part-type="species" reg="spatiosa">spatiosa</tp:taxon-name-part></tp:taxon-name></italic> (MFLU 21-0128) (<xref ref-type="bibr" rid="B23">Jayawardena et al. 2022</xref>), in having shorter conidiophores [32.9–90.4 μm (x̄ = 48.7) vs. 70–128 µm (x̄ = 100)] and smaller conidia [75.9–103.8 × 8.9–15.2 μm (x̄ = 90.8 × 10.9 μm) vs. 90–139 μm × 9.5–16.5 µm (x̄ = 113 × 14 μm)] with fewer septa (7–10 vs. 8–23), and further from <italic><tp:taxon-name><tp:taxon-name-part taxon-name-part-type="genus" reg="Kirschsteiniothelia">K.</tp:taxon-name-part><tp:taxon-name-part taxon-name-part-type="species" reg="spatiosa">spatiosa</tp:taxon-name-part></tp:taxon-name></italic> by 96 nucleotides (67/380 in ITS and 26/1032 in SSU). In addition, <italic><tp:taxon-name><tp:taxon-name-part taxon-name-part-type="genus" reg="Kirschsteiniothelia">K.</tp:taxon-name-part><tp:taxon-name-part taxon-name-part-type="species" reg="jiangxiensis">jiangxiensis</tp:taxon-name-part></tp:taxon-name></italic> also differs from other taxa in Clade 1 in the size of conidiophores and conidia.</p></tp:treatment-sec><ref-list><ref id="B23"><mixed-citation xmlns:xlink="http://www.w3.org/1999/xlink" xlink:type="simple"><person-group><name name-style="western"><surname>Jayawardena</surname><given-names>RS</given-names></name><name name-style="western"><surname>Hyde</surname><given-names>KD</given-names></name><name name-style="western"><surname>Wang</surname><given-names>S</given-names></name><name name-style="western"><surname>Sun</surname><given-names>YR</given-names></name><name name-style="western"><surname>Suwannarach</surname><given-names>N</given-names></name><name name-style="western"><surname>Sysouphanthong</surname><given-names>P</given-names></name><name name-style="western"><surname>Abdel-Wahab</surname><given-names>MA</given-names></name><name name-style="western"><surname>Abdel-Aziz</surname><given-names>FA</given-names></name><name name-style="western"><surname>Abeywickrama</surname><given-names>PD</given-names></name><name name-style="western"><surname>Abreu</surname><given-names>VP</given-names></name><name name-style="western"><surname>Armand</surname><given-names>A</given-names></name><name name-style="western"><surname>Aptroot</surname><given-names>A</given-names></name><name name-style="western"><surname>Bao</surname><given-names>DF</given-names></name><name name-style="western"><surname>Begerow</surname><given-names>D</given-names></name><name name-style="western"><surname>Bellanger</surname><given-names>JM</given-names></name><name name-style="western"><surname>Bezerra</surname><given-names>JDP</given-names></name><name name-style="western"><surname>Bundhun</surname><given-names>D</given-names></name><name name-style="western"><surname>Calabon</surname><given-names>MS</given-names></name><name name-style="western"><surname>Cao</surname><given-names>T</given-names></name><name name-style="western"><surname>Cantillo</surname><given-names>T</given-names></name><name name-style="western"><surname>Carvalho</surname><given-names>JLVR</given-names></name><name name-style="western"><surname>Chaiwan</surname><given-names>N</given-names></name><name name-style="western"><surname>Chen</surname><given-names>CC</given-names></name><name name-style="western"><surname>Courtecuisse</surname><given-names>R</given-names></name><name name-style="western"><surname>Cui</surname><given-names>BK</given-names></name><name name-style="western"><surname>Damm</surname><given-names>U</given-names></name><name name-style="western"><surname>Denchev</surname><given-names>CM</given-names></name><name name-style="western"><surname>Denchev</surname><given-names>TT</given-names></name><name name-style="western"><surname>Deng</surname><given-names>CY</given-names></name><name name-style="western"><surname>Devadatha</surname><given-names>B</given-names></name><name name-style="western"><surname>de Silva</surname><given-names>NI</given-names></name><name name-style="western"><surname>Dos Santos</surname><given-names>LA</given-names></name><name name-style="western"><surname>Dubey</surname><given-names>NK</given-names></name><name name-style="western"><surname>Dumez</surname><given-names>S</given-names></name><name name-style="western"><surname>Ferdinandez</surname><given-names>HS</given-names></name><name name-style="western"><surname>Firmino</surname><given-names>AL</given-names></name><name name-style="western"><surname>Gafforov</surname><given-names>Y</given-names></name><name name-style="western"><surname>Gajanayake</surname><given-names>AJ</given-names></name><name name-style="western"><surname>Gomdola</surname><given-names>D</given-names></name><name name-style="western"><surname>Gunaseelan</surname><given-names>S</given-names></name><name name-style="western"><surname>Shucheng-He</surname></name><name name-style="western"><surname>Htet</surname><given-names>ZH</given-names></name><name name-style="western"><surname>Kaliyaperumal</surname><given-names>M</given-names></name><name name-style="western"><surname>Kemler</surname><given-names>M</given-names></name><name name-style="western"><surname>Kezo</surname><given-names>K</given-names></name><name name-style="western"><surname>Kularathnage</surname><given-names>ND</given-names></name><name name-style="western"><surname>Leonardi</surname><given-names>M</given-names></name><name name-style="western"><surname>Li</surname><given-names>JP</given-names></name><name name-style="western"><surname>Liao</surname><given-names>C</given-names></name><name name-style="western"><surname>Liu</surname><given-names>S</given-names></name><name name-style="western"><surname>Loizides</surname><given-names>M</given-names></name><name name-style="western"><surname>Luangharn</surname><given-names>T</given-names></name><name name-style="western"><surname>Ma</surname><given-names>J</given-names></name><name name-style="western"><surname>Madrid</surname><given-names>H</given-names></name><name name-style="western"><surname>Mahadevakumar</surname><given-names>S</given-names></name><name name-style="western"><surname>Maharachchikumbura</surname><given-names>SSN</given-names></name><name name-style="western"><surname>Manamgoda</surname><given-names>DS</given-names></name><name name-style="western"><surname>Martín</surname><given-names>MP</given-names></name><name name-style="western"><surname>Mekala</surname><given-names>N</given-names></name><name name-style="western"><surname>Moreau</surname><given-names>PA</given-names></name><name name-style="western"><surname>Mu</surname><given-names>YH</given-names></name><name name-style="western"><surname>Pahoua</surname><given-names>P</given-names></name><name name-style="western"><surname>Pem</surname><given-names>D</given-names></name><name name-style="western"><surname>Pereira</surname><given-names>OL</given-names></name><name name-style="western"><surname>Phonrob</surname><given-names>W</given-names></name><name name-style="western"><surname>Phukhamsakda</surname><given-names>C</given-names></name><name name-style="western"><surname>Raza</surname><given-names>M</given-names></name><name name-style="western"><surname>Ren</surname><given-names>GC</given-names></name><name name-style="western"><surname>Rinaldi</surname><given-names>AC</given-names></name><name name-style="western"><surname>Rossi</surname><given-names>W</given-names></name><name name-style="western"><surname>Samarakoon</surname><given-names>BC</given-names></name><name name-style="western"><surname>Samarakoon</surname><given-names>MC</given-names></name><name name-style="western"><surname>Sarma</surname><given-names>VV</given-names></name><name name-style="western"><surname>Senanayake</surname><given-names>IC</given-names></name><name name-style="western"><surname>Singh</surname><given-names>A</given-names></name><name name-style="western"><surname>Souza</surname><given-names>MF</given-names></name><name name-style="western"><surname>Souza-Motta</surname><given-names>CM</given-names></name><name name-style="western"><surname>Spielmann</surname><given-names>AA</given-names></name><name name-style="western"><surname>Su</surname><given-names>W</given-names></name><name name-style="western"><surname>Tang</surname><given-names>X</given-names></name><name name-style="western"><surname>Tian</surname><given-names>X</given-names></name><name name-style="western"><surname>Thambugala</surname><given-names>KM</given-names></name><name name-style="western"><surname>Thongklang</surname><given-names>N</given-names></name><name name-style="western"><surname>Tennakoon</surname><given-names>DS</given-names></name><name name-style="western"><surname>Wannathes</surname><given-names>N</given-names></name><name name-style="western"><surname>Wei</surname><given-names>D</given-names></name><name name-style="western"><surname>Welti</surname><given-names>S</given-names></name><name name-style="western"><surname>Wijesinghe</surname><given-names>SN</given-names></name><name name-style="western"><surname>Yang</surname><given-names>H</given-names></name><name name-style="western"><surname>Yang</surname><given-names>Y</given-names></name><name name-style="western"><surname>Yuan</surname><given-names>HS</given-names></name><name name-style="western"><surname>Zhang</surname><given-names>H</given-names></name><name name-style="western"><surname>Zhang</surname><given-names>J</given-names></name><name name-style="western"><surname>Balasuriya</surname><given-names>A</given-names></name><name name-style="western"><surname>Bhunjun</surname><given-names>CS</given-names></name><name name-style="western"><surname>Bulgakov</surname><given-names>TS</given-names></name><name name-style="western"><surname>Cai</surname><given-names>L</given-names></name><name name-style="western"><surname>Camporesi</surname><given-names>E</given-names></name><name name-style="western"><surname>Chomnunti</surname><given-names>P</given-names></name><name name-style="western"><surname>Deepika</surname><given-names>YS</given-names></name><name name-style="western"><surname>Doilom</surname><given-names>M</given-names></name><name name-style="western"><surname>Duan</surname><given-names>WJ</given-names></name><name name-style="western"><surname>Han</surname><given-names>SL</given-names></name><name name-style="western"><surname>Huanraluek</surname><given-names>N</given-names></name><name name-style="western"><surname>Jones</surname><given-names>EBG</given-names></name><name name-style="western"><surname>Lakshmidevi</surname><given-names>N</given-names></name><name name-style="western"><surname>Li</surname><given-names>Y</given-names></name><name name-style="western"><surname>Lumyong</surname><given-names>S</given-names></name><name name-style="western"><surname>Luo</surname><given-names>ZL</given-names></name><name name-style="western"><surname>Khuna</surname><given-names>S</given-names></name><name name-style="western"><surname>Kumla</surname><given-names>J</given-names></name><name name-style="western"><surname>Manawasinghe</surname><given-names>IS</given-names></name><name name-style="western"><surname>Mapook</surname><given-names>A</given-names></name><name name-style="western"><surname>Punyaboon</surname><given-names>W</given-names></name><name name-style="western"><surname>Tibpromma</surname><given-names>S</given-names></name><name name-style="western"><surname>Lu</surname><given-names>YZ</given-names></name><name name-style="western"><surname>Yan</surname><given-names>J</given-names></name><name name-style="western"><surname>Wang</surname><given-names>Y</given-names></name></person-group> (<year>2022</year>) <article-title>Fungal diversity notes 1512–1610: taxonomic and phylogenetic contributions on genera and species of fungal taxa.</article-title><source>Fungal Diversity</source><volume>117</volume>(<issue>1</issue>): <fpage>1</fpage>–<lpage>272</lpage>. <ext-link xlink:href="10.1007/s13225-022-00513-0" ext-link-type="doi" xlink:type="simple">https://doi.org/10.1007/s13225-022-00513-0</ext-link></mixed-citation></ref></ref-list></tp:taxon-treatment>
