# Supplementary material for: ﻿Identification of three novel species and one new record of Kirschsteiniothelia (Kirschsteiniotheliaceae, Kirschsteiniotheliales) from Jiangxi, China
Source: MycoKeys. 2025 Jan 23;112:277–306. doi: 10.3897/mycokeys.112.142028 (PMC11783086; doi:10.3897/mycokeys.112.142028)
Supplement: Supplementary material 1 — The concatenated ITS, LSU and SSU sequences [file mycokeys-112-277-s001.fas]

>Kirschsteiniothelia_ganzhouensis_HJAUP_C1209
CCCCTGTTGCTTTGGCGTGGC--GCCGCCTAGGGGCGGCCCTCGGACGGCAAGCTGGCCGCCCGGGAGCGTGGTGGGTCCCCCCCC----ATCGC-GGCTCGCCTGAGG------------G-CTCTATCAAACCCCTT--TAT----GTGAACG-TCGGAGCG-TTGG-CT-AG-CAGACTAAAACTTTCAACAACGGATCTCTTGGTTCTGGCGTCGATGAAGAACGCAGCGAAATGCGATAAGTAGTGTGAATTGCAGAATTCAGCGAACGATCGAATCTTTGAACGCACATTGCGCCCTATGGTAGTCCGTAGGGCACGCCTATTCGAGCGTCATGTAGCCCGTCAAGCCCTGC-TTGGTAT-TGGGC-----------CTCGCCCCCC--------------GTGGGCGGGCCCCAAATGCATCCGGTAG-GCGGC-GGCC-CCTCTAGTGCACCAGAAGT--CAGCTTCACGCGCG---AGGGGGAG---GCCGTGGCCGTCCGAGAAAGCGGCAACAGCCCAAATTTGAAATCCGGCCCCC------GGGCCCGAGTTGTAA--TTTGCAGAGGATGCCTC-GGCG-TAAGCCCCGATCGAAG---TTCCTTGGAACAGTGACATCACAGAGGGTGAGAATCCCGTCCGTGGTCGGTGGCG----GCGGCCGTGTGAGGCTCCTTCGACGAGTCGAGTT---GTTTGGGAATGCAGCTCTAAATGGGA-GGTAAATTTCTTCCAAGGCTAAATATCAGCCGGAGACCGATAGCGCACAAGTAGAGTGATCGAAAGGTGAAAAGCACTTTGAAAA--GAGGGTTAAACAGCACGTGAAATTGTTGAAAGGGAAGCGCTTGCAA-CCAGAGTTGCC-CG-GGCGGTTCAG-CCGACCTTC--TGGCTCGG-TGTACT-TCCGTCCGG-GCAGGCCAGCATCAGTTCGGCCGGCCGGATAAAGGCCGCGGGAATGTGGCACCCTC----GGGTGTGTTATAGCCCGCGGCACAATACGGCCTGGCTGGACTGAGGTCCGCGCCTC---GGCAAGGATGCT-GGCGTAATGGTTGTCAGC-GGCCCGTCTTGCATTAAATCAGTTATCGTTTATTTGATAGTACCTTACTACATGGATAACCGTGGTAATTCTAGAGCTAATACATGCTAAAAGCCTCGACTTCGGAAGGGGTGTGTTTATTAGATAAAAAACCAATGCCCTTCGGGGCTCCTTGGTGATTCATGATAACCTAACGGATCGCATGGCCTTGCGCCGGCGACGGTTCATTCAAATTTCTGCCCTATCATACTTTCGATGGTAGGATAGAGGCCTACCATGGTATCAACGGGTAAC-----------------------------------------------------------------------------------------GGGGTATTAGGGTACGA-TGCCGGAGAGGGGGCCTGAGAAAT-------------------------------------------------------------------GGCCACCACATCCAAGGAAGGCAGCAGGCGCGCAAATTACCCAATCCC-GACACGGGGAGGTA--------------------------------------------------------------------------GTGACAATAAATACTGATACAGGGCTCTTTTGGGTCTTGTAATTGGAATGAGTACAATTTAAACCCCTTAACGAGGAACAATTGGAGGGCAAGTCTGGTGCCAGCAGC-------------------------------------------------CGCGGTAATTCCAGCTCCAATAGCGTATATTAAAGTTGTTGCAGTTAAAAAGCTCGTAGTTGAACCTTGGGCCTGGCTGGCCGGTCCGCCTCACCGCGTGCACTGGTTCGGCCGGGCCTTTCCTTCTGGGGAGCCGCATGCCCTTTACTGGGTGTGTCGGGGAACCAGGACTTTTACTTTGAAAAAATTAGAGTGTTCAAAGCAGG-CCTTTGCTCGAATACATTAGCATGGAATAATAGAATA-GGACG--GCGGTCCTA-TTTTGTTGGTTTCTAG-AACCGCCGTAATGATTAATAGGGATAGTC-GGGGGCGTCAGTATTCAATTGTCAGAGGTGAAATTCTTGGATTTATTGAAGACTAACTACTGCGAAAGCATTCGCCAAGGATGTTTTCATTAATCAG-GAACGAAAGTTAGGGGATCGAAGACGATCAGATACCGTCGTAGTCTTAACCGTAAACTATGCCGACTAGGGATCGGGC
>Kirschsteiniothelia_ganzhouensis_HJAUP_C1210
CCCCTGTTGCTTTGGCGTGGC--GCCGCCTAGGGGCGGCCCTCGGACGGCAAGCTGGCCGCCCGGGAGCGTGGTGGGTCCCCCCCC----ATCGC-GGCTCGCCTGAGG------------G-CTCTATCAAACCCCTT--TAT----GTGAACG-TCGGAGCG-TTGG-CT-AG-CAGACTAAAACTTTCAACAACGGATCTCTTGGTTCTGGCGTCGATGAAGAACGCAGCGAAATGCGATAAGTAGTGTGAATTGCAGAATTCAGCGAACGATCGAATCTTTGAACGCACATTGCGCCCTATGGTAGTCCGTAGGGCACGCCTATTCGAGCGTCATGTAGCCCGTCAAGCCCTGC-TTGGTAT-TGGGC-----------CTCGCCCCCC--------------GTGGGCGGGCCCCAAATGCATCCGGTAG-GCGGC-GGCC-CCTCTAGTGCACCAGAAGT--CAGCTTCACGCGCG---AGGGGGAG---GCCGTGGCCGTCCGAGAAAGCGGCAACAGCCCAAATTTGAAATCCGGCCCCC------GGGCCCGAGTTGTAA--TTTGCAGAGGATGCCTC-GGCG-TAAGCCCCGATCGAAG---TTCCTTGGAACAGTGACATCACAGAGGGTGAGAATCCCGTCCGTGGTCGGTGGCG----GCGGCCGTGTGAGGCTCCTTCGACGAGTCGAGTT---GTTTGGGAATGCAGCTCTAAATGGGA-GGTAAATTTCTTCCAAGGCTAAATATCAGCCGGAGACCGATAGCGCACAAGTAGAGTGATCGAAAGGTGAAAAGCACTTTGAAAA--GAGGGTTAAACAGCACGTGAAATTGTTGAAAGGGAAGCGCTTGCAA-CCAGAGTTGCC-CG-GGCGGTTCAG-CCGACCTTC--TGGCTCGG-TGTACT-TCCGTCCGG-GCAGGCCAGCATCAGTTCGGCCGGCCGGATAAAGGCCGCGGGAATGTGGCACCCTC----GGGTGTGTTATAGCCCGCGGCACAATACGGCCTGGCTGGACTGAGGTCCGCGCCTC---GGCAAGGATGCT-GGCGTAATGGTTGTCAGC-GGCCCGTCTTGCATTAAATCAGTTATCGTTTATTTGATAGTACCTTACTACATGGATAACCGTGGTAATTCTAGAGCTAATACATGCTAAAAGCCTCGACTTCGGAAGGGGTGTGTTTATTAGATAAAAAACCAATGCCCTTCGGGGCTCCTTGGTGATTCATGATAACCTAACGGATCGCATGGCCTTGCGCCGGCGACGGTTCATTCAAATTTCTGCCCTATCATACTTTCGATGGTAGGATAGAGGCCTACCATGGTATCAACGGGTAAC-----------------------------------------------------------------------------------------GGGGTATTAGGGTACGA-TGCCGGAGAGGGGGCCTGAGAAAT-------------------------------------------------------------------GGCCACCACATCCAAGGAAGGCAGCAGGCGCGCAAATTACCCAATCCC-GACACGGGGAGGTA--------------------------------------------------------------------------GTGACAATAAATACTGATACAGGGCTCTTTTGGGTCTTGTAATTGGAATGAGTACAATTTAAACCCCTTAACGAGGAACAATTGGAGGGCAAGTCTGGTGCCAGCAGC-------------------------------------------------CGCGGTAATTCCAGCTCCAATAGCGTATATTAAAGTTGTTGCAGTTAAAAAGCTCGTAGTTGAACCTTGGGCCTGGCTGGCCGGTCCGCCTCACCGCGTGCACTGGTTCGGCCGGGCCTTTCCTTCTGGGGAGCCGCATGCCCTTTACTGGGTGTGTCGGGGAACCAGGACTTTTACTTTGAAAAAATTAGAGTGTTCAAAGCAGG-CCTTTGCTCGAATACATTAGCATGGAATAATAGAATA-GGACG--GCGGTCCTA-TTTTGTTGGTTTCTAG-AACCGCCGTAATGATTAATAGGGATAGTC-GGGGGCGTCAGTATTCAATTGTCAGAGGTGAAATTCTTGGATTTATTGAAGACTAACTACTGCGAAAGCATTCGCCAAGGATGTTTTCATTAATCAG-GAACGAAAGTTAGGGGATCGAAGACGATCAGATACCGTCGTAGTCTTAACCGTAAACTATGCCGACTAGGGATCGGGC
>Kirschsteiniothelia_ganzhouensis_HJAUP_C1211
CCCCTGTTGCTTTGGCGTGGC--GCCGCCTAGGGGCGGCCCTCGGACGGCAAGCTGGCCGCCCGGGAGCGTGGTGGGTCCCCCCCC----ATCGC-GGCTCGCCTGAGG------------G-CTCTATCAAACCCCTT--TAT----GTGAACG-TCGGAGCG-TTGG-CT-AG-CAGACTAAAACTTTCAACAACGGATCTCTTGGTTCTGGCGTCGATGAAGAACGCAGCGAAATGCGATAAGTAGTGTGAATTGCAGAATTCAGCGAACGATCGAATCTTTGAACGCACATTGCGCCCTATGGTAGTCCGTAGGGCACGCCTATTCGAGCGTCATGTAGCCCGTCAAGCCCTGC-TTGGTAT-TGGGC-----------CTCGCCCCCC--------------GTGGGCGGGCCCCAAATGCATCCGGTAG-GCGGC-GGCC-CCTCTAGTGCACCAGAAGT--CAGCTTCACGCGCG---AGGGGGAG---GCCGTGGCCGTCCGAGAAAGCGGCAACAGCCCAAATTTGAAATCCGGCCCCC------GGGCCCGAGTTGTAA--TTTGCAGAGGATGCCTC-GGCG-TAAGCCCCGATCGAAG---TTCCTTGGAACAGTGACATCACAGAGGGTGAGAATCCCGTCCGTGGTCGGTGGCG----GCGGCCGTGTGAGGCTCCTTCGACGAGTCGAGTT---GTTTGGGAATGCAGCTCTAAATGGGA-GGTAAATTTCTTCCAAGGCTAAATATCAGCCGGAGACCGATAGCGCACAAGTAGAGTGATCGAAAGGTGAAAAGCACTTTGAAAA--GAGGGTTAAACAGCACGTGAAATTGTTGAAAGGGAAGCGCTTGCAA-CCAGAGTTGCC-CG-GGCGGTTCAG-CCGACCTTC--TGGCTCGG-TGTACT-TCCGTCCGG-GCAGGCCAGCATCAGTTCGGCCGGCCGGATAAAGGCCGCGGGAATGTGGCACCCTC----GGGTGTGTTATAGCCCGCGGCACAATACGGCCTGGCTGGACTGAGGTCCGCGCCTC---GGCAAGGATGCT-GGCGTAATGGTTGTCAGC-GGCCCGTCTTGCATTAAATCAGTTATCGTTTATTTGATAGTACCTTACTACATGGATAACCGTGGTAATTCTAGAGCTAATACATGCTAAAAGCCTCGACTTCGGAAGGGGTGTGTTTATTAGATAAAAAACCAATGCCCTTCGGGGCTCCTTGGTGATTCATGATAACCTAACGGATCGCATGGCCTTGCGCCGGCGACGGTTCATTCAAATTTCTGCCCTATCATACTTTCGATGGTAGGATAGAGGCCTACCATGGTATCAACGGGTAAC-----------------------------------------------------------------------------------------GGGGTATTAGGGTACGA-TGCCGGAGAGGGGGCCTGAGAAAT-------------------------------------------------------------------GGCCACCACATCCAAGGAAGGCAGCAGGCGCGCAAATTACCCAATCCC-GACACGGGGAGGTA--------------------------------------------------------------------------GTGACAATAAATACTGATACAGGGCTCTTTTGGGTCTTGTAATTGGAATGAGTACAATTTAAACCCCTTAACGAGGAACAATTGGAGGGCAAGTCTGGTGCCAGCAGC-------------------------------------------------CGCGGTAATTCCAGCTCCAATAGCGTATATTAAAGTTGTTGCAGTTAAAAAGCTCGTAGTTGAACCTTGGGCCTGGCTGGCCGGTCCGCCTCACCGCGTGCACTGGTTCGGCCGGGCCTTTCCTTCTGGGGAGCCGCATGCCCTTTACTGGGTGTGTCGGGGAACCAGGACTTTTACTTTGAAAAAATTAGAGTGTTCAAAGCAGG-CCTTTGCTCGAATACATTAGCATGGAATAATAGAATA-GGACG--GCGGTCCTA-TTTTGTTGGTTTCTAG-AACCGCCGTAATGATTAATAGGGATAGTC-GGGGGCGTCAGTATTCAATTGTCAGAGGTGAAATTCTTGGATTTATTGAAGACTAACTACTGCGAAAGCATTCGCCAAGGATGTTTTCATTAATCAG-GAACGAAAGTTAGGGGATCGAAGACGATCAGATACCGTCGTAGTCTTAACCGTAAACTATGCCGACTAGGGATCGGGC
>Kirschsteiniothelia_jiangxiensis_HJAUP_C1273
-ACCCGTTGCCTTGGCGG------CCGCCGG-------------------------------------------------CCTCAG----AGGCC-GGCCCGCCGGGGA-------------CCCCCTATGAACGCTGT--AACG---GTGTCC--TCTGAGCG-TGGC-TA-GA-AACGATAAAACTTTCAACAACGGATCTCTTGGCTCTGGCGTCGATGAAGAACGCAGCGAAATGCGATAAGTAGTACGAATTGCAGAATTCAGCGAATGATCGAATCTTTGAACGCACATTGCGCCCCCTGGTAGCCCGGGGGGCACGCCTGTCCGAGCGTCATCTCTACCCTCAAGCCTGGC-TTGGTAT-TGGGC-----------CGCGCCCCCTC-------------GGGGGCGGGCCTCAAACTCGTGGGCGGC-ATCGC-CCCTCCGCCCGGCGTGACAGGGAGA---CCTCCACGCGCC---GGCGAG-G---GCGAGGCCTGCCGTGACCAGCGGCAGCAGCCCAAATTTGAAATCTGACCCCC---TCGGGGCCCGAGTTGTAA--TTTGGAGAGGATGCCTC-GGCG-GGGCCGCCAGTCGAAG---TCCCTTGGAACGG-GGCGTCACAGAGGGTGAGAATCCCGTCCGTGGCCGGCGGCC----TCCGCCGTGCGAGGCTCCCTCGACGAGTCGAGTT---GTTTGGGAATGCAGCTCTAAGCGGGA-GGTAAATTCCTTCTAAGGCTAAACATCCGCCAGAGACCGATAGCGCACAAGTAGAGTGATCGAAAGGTGAAAAGCACTTTGAAAA--GAGGGTGACACAGCACGTGAAATTGTTGAAAGGGAAGCGCTTGCAG-CCAGAGCTGGC-CCCAGGGGCTCCG-CCCGTCTTC--GGA-CGGG-CGCCCT-CCCCCGGGG-TCAGGCCAGCATCAGCCCGGCCGGCCGGATAAAGGCCGTGGGAATGTGGCACCCTC----GGGTGTGTTA-AGCCCGCGGCACAATGCGGCCTGGCCGGACTGAGGTCAGCGCCCT--AGGCACGGATGCT-GGCGTAATGGCTGTCAGC-GGCCCGTCTTGCATTAAATCAGTTATCGTTTATTTGATAGTACCTTACTACATGGATATCCGTGGTAATTCTAGAGCTAATACATGCTGAAGGCCCCGACTTCGGGAGGGGTGTGTTTATTAGATAAAAGACCAACGCCCTTCGGGGCTCCTTGGTGATTCATAATAACCTGACGGATCGCATGGCCTTGCGCCGGCGATGGTTCATTCAAATTTCTGCCCTATCA-ACTTTCGATGGTAGGATATGGGCCTACCATGGTATCAACGGGTAAC-----------------------------------------------------------------------------------------GGGGAATTAGGGTTCGA-TTCCGGAGAGCGAGCCTGAGAGAC-------------------------------------------------------------------GGCTAGCACATCCAAGGAAGGCAGCAGGCGCGCAAATTACCCAATCCC-GACACGGGGAGGTA--------------------------------------------------------------------------GTGACAATAAATACTGATACAGGGCTCTTTTGGGTCTTGTAATTGGAATGAGTACAATTTAAACCCCTTAACGAGGAACAATTGGAGGGCAAGTCTGGTGCCAGCAGC-------------------------------------------------CGCGGTAATTCCAGCTCCAATAGCGTATATTAAAGTTGTTGCAGTTAAAAAGCTCGTAGTTGAACCTTGGGCCTGGCTGGCCGGTCCGCCTCACCGCGTGCACTGGTTCGGCCGGGCCTTTCCTTCTGGGGAGCCACATGCCCTTCACTGGGCGTGCTGGGGAACCAGGACCTTTACTTTGAAAAAATTAGAGTGTTCAAAGCAGG-CCTTCGCTCGAATACATTAGCATGGAATAATGGAATA-GGACG--GCGGTCCTA-TTTTGTTGGTTTCTAG-AACCGCCGTAATGATTAATAGGGACAGTC-GGGGGCGTCCGTATTCAATTGTCAGAGGTGAAATTCTTGGATCAATTGAAGACGAACTACTGCGAAAGCATTCGCCAAGGATGTTTTCATTAATCAG-GAACGAAAGTTAGGGGATCGAAGACGATCAGATACCGTCGTAGTCTTAACCGTAAACCATGCCGACTAGGGATCGGGC
>Kirschsteiniothelia_jiangxiensis_HJAUP_C1274
-ACCCGTTGCCTTGGCGG------CCGCCGG-------------------------------------------------CCTCAG----AGGCC-GGCCCGCCGGGGA-------------CCCCCTATGAACGCTGT--AACG---GTGTCC--TCTGAGCG-TGGC-TA-GA-AACGATAAAACTTTCAACAACGGATCTCTTGGCTCTGGCGTCGATGAAGAACGCAGCGAAATGCGATAAGTAGTACGAATTGCAGAATTCAGCGAATGATCGAATCTTTGAACGCACATTGCGCCCCCTGGTAGCCCGGGGGGCACGCCTGTCCGAGCGTCATCTCTACCCTCAAGCCTGGC-TTGGTAT-TGGGC-----------CGCGCCCCCTC-------------GGGGGCGGGCCTCAAACTCGTGGGCGGC-ATCGC-CCCTCCGCCCGGCGTGACAGGGAGA---CCTCCACGCGCC---GGCGAG-G---GCGAGGCCTGCCGTGACCAGCGGCAGCAGCCCAAATTTGAAATCTGACCCCC---TCGGGGCCCGAGTTGTAA--TTTGGAGAGGATGCCTC-GGCG-GGGCCGCCAGTCGAAG---TCCCTTGGAACGG-GGCGTCACAGAGGGTGAGAATCCCGTCCGTGGCCGGCGGCC----TCCGCCGTGCGAGGCTCCCTCGACGAGTCGAGTT---GTTTGGGAATGCAGCTCTAAGCGGGA-GGTAAATTCCTTCTAAGGCTAAACATCCGCCAGAGACCGATAGCGCACAAGTAGAGTGATCGAAAGGTGAAAAGCACTTTGAAAA--GAGGGTGACACAGCACGTGAAATTGTTGAAAGGGAAGCGCTTGCAG-CCAGAGCTGGC-CCCAGGGGCTCCG-CCCGTCTTC--GGA-CGGG-CGCCCT-CCCCCGGGG-TCAGGCCAGCATCAGCCCGGCCGGCCGGATAAAGGCCGTGGGAATGTGGCACCCTC----GGGTGTGTTA-AGCCCGCGGCACAATGCGGCCTGGCCGGACTGAGGTCAGCGCCCT--AGGCACGGATGCT-GGCGTAATGGCTGTCAGC-GGCCCGTCTTGCATTAAATCAGTTATCGTTTATTTGATAGTACCTTACTACATGGATATCCGTGGTAATTCTAGAGCTAATACATGCTGAAGGCCCCGACTTCGGGAGGGGTGTGTTTATTAGATAAAAGACCAACGCCCTTCGGGGCTCCTTGGTGATTCATAATAACCTGACGGATCGCATGGCCTTGCGCCGGCGATGGTTCATTCAAATTTCTGCCCTATCA-ACTTTCGATGGTAGGATATGGGCCTACCATGGTATCAACGGGTAAC-----------------------------------------------------------------------------------------GGGGAATTAGGGTTCGA-TTCCGGAGAGCGAGCCTGAGAGAC-------------------------------------------------------------------GGCTAGCACATCCAAGGAAGGCAGCAGGCGCGCAAATTACCCAATCCC-GACACGGGGAGGTA--------------------------------------------------------------------------GTGACAATAAATACTGATACAGGGCTCTTTTGGGTCTTGTAATTGGAATGAGTACAATTTAAACCCCTTAACGAGGAACAATTGGAGGGCAAGTCTGGTGCCAGCAGC-------------------------------------------------CGCGGTAATTCCAGCTCCAATAGCGTATATTAAAGTTGTTGCAGTTAAAAAGCTCGTAGTTGAACCTTGGGCCTGGCTGGCCGGTCCGCCTCACCGCGTGCACTGGTTCGGCCGGGCCTTTCCTTCTGGGGAGCCACATGCCCTTCACTGGGCGTGCTGGGGAACCAGGACCTTTACTTTGAAAAAATTAGAGTGTTCAAAGCAGG-CCTTCGCTCGAATACATTAGCATGGAATAATGGAATA-GGACG--GCGGTCCTA-TTTTGTTGGTTTCTAG-AACCGCCGTAATGATTAATAGGGACAGTC-GGGGGCGTCCGTATTCAATTGTCAGAGGTGAAATTCTTGGATCAATTGAAGACGAACTACTGCGAAAGCATTCGCCAAGGATGTTTTCATTAATCAG-GAACGAAAGTTAGGGGATCGAAGACGATCAGATACCGTCGTAGTCTTAACCGTAAACCATGCCGACTAGGGATCGGGC
>Kirschsteiniothelia_jiangxiensis_HJAUP_C1275
-ACCCGTTGCCTTGGCGG------CCGCCGG-------------------------------------------------CCTCAG----AGGCC-GGCCCGCCGGGGA-------------CCCCCTATGAACGCTGT--AACG---GTGTCC--TCTGAGCG-TGGC-TA-GA-AACGATAAAACTTTCAACAACGGATCTCTTGGCTCTGGCGTCGATGAAGAACGCAGCGAAATGCGATAAGTAGTACGAATTGCAGAATTCAGCGAATGATCGAATCTTTGAACGCACATTGCGCCCCCTGGTAGCCCGGGGGGCACGCCTGTCCGAGCGTCATCTCTACCCTCAAGCCTGGC-TTGGTAT-TGGGC-----------CGCGCCCCCTC-------------GGGGGCGGGCCTCAAACTCGTGGGCGGC-ATCGC-CCCTCCGCCCGGCGTGACAGGGAGA---CCTCCACGCGCC---GGCGAG-G---GCGAGGCCTGCCGTGACCAGCGGCAGCAGCCCAAATTTGAAATCTGACCCCC---TCGGGGCCCGAGTTGTAA--TTTGGAGAGGATGCCTC-GGCG-GGGCCGCCAGTCGAAG---TCCCTTGGAACGG-GGCGTCACAGAGGGTGAGAATCCCGTCCGTGGCCGGCGGCC----TCCGCCGTGCGAGGCTCCCTCGACGAGTCGAGTT---GTTTGGGAATGCAGCTCTAAGCGGGA-GGTAAATTCCTTCTAAGGCTAAACATCCGCCAGAGACCGATAGCGCACAAGTAGAGTGATCGAAAGGTGAAAAGCACTTTGAAAA--GAGGGTGACACAGCACGTGAAATTGTTGAAAGGGAAGCGCTTGCAG-CCAGAGCTGGC-CCCAGGGGCTCCG-CCCGTCTTC--GGA-CGGG-CGCCCT-CCCCCGGGG-TCAGGCCAGCATCAGCCCGGCCGGCCGGATAAAGGCCGTGGGAATGTGGCACCCTC----GGGTGTGTTA-AGCCCGCGGCACAATGCGGCCTGGCCGGACTGAGGTCAGCGCCCT--AGGCACGGATGCT-GGCGTAATGGCTGTCAGC-GGCCCGTCTTGCATTAAATCAGTTATCGTTTATTTGATAGTACCTTACTACATGGATATCCGTGGTAATTCTAGAGCTAATACATGCTGAAGGCCCCGACTTCGGGAGGGGTGTGTTTATTAGATAAAAGACCAACGCCCTTCGGGGCTCCTTGGTGATTCATAATAACCTGACGGATCGCATGGCCTTGCGCCGGCGATGGTTCATTCAAATTTCTGCCCTATCA-ACTTTCGATGGTAGGATATGGGCCTACCATGGTATCAACGGGTAAC-----------------------------------------------------------------------------------------GGGGAATTAGGGTTCGA-TTCCGGAGAGCGAGCCTGAGAGAC-------------------------------------------------------------------GGCTAGCACATCCAAGGAAGGCAGCAGGCGCGCAAATTACCCAATCCC-GACACGGGGAGGTA--------------------------------------------------------------------------GTGACAATAAATACTGATACAGGGCTCTTTTGGGTCTTGTAATTGGAATGAGTACAATTTAAACCCCTTAACGAGGAACAATTGGAGGGCAAGTCTGGTGCCAGCAGC-------------------------------------------------CGCGGTAATTCCAGCTCCAATAGCGTATATTAAAGTTGTTGCAGTTAAAAAGCTCGTAGTTGAACCTTGGGCCTGGCTGGCCGGTCCGCCTCACCGCGTGCACTGGTTCGGCCGGGCCTTTCCTTCTGGGGAGCCACATGCCCTTCACTGGGCGTGCTGGGGAACCAGGACCTTTACTTTGAAAAAATTAGAGTGTTCAAAGCAGG-CCTTCGCTCGAATACATTAGCATGGAATAATGGAATA-GGACG--GCGGTCCTA-TTTTGTTGGTTTCTAG-AACCGCCGTAATGATTAATAGGGACAGTC-GGGGGCGTCCGTATTCAATTGTCAGAGGTGAAATTCTTGGATCAATTGAAGACGAACTACTGCGAAAGCATTCGCCAAGGATGTTTTCATTAATCAG-GAACGAAAGTTAGGGGATCGAAGACGATCAGATACCGTCGTAGTCTTAACCGTAAACCATGCCGACTAGGGATCGGGC
>Kirschsteiniothelia_jiulianshanensis_HJAUP_C1313
-ACCGGTTGCTTTGGCGG------CCGCTGG-------------------------------------------------TCC-CC----GGACC-GGCCCGCCAGAGG--------------CCCCCTCGAACGCTGT--AACG---GTGGCAC-TCCGAGTG-TAGA-CCAAA-ACGAATAAAACTTTCAACAACGGATCTCTTGGCTCTGGCGTCGATGAAGAACGCAGCGAAATGCGATAAGTAGTACGAATTGCAGAATTCAGCGAATGATCGAATCTTTGAACGCACATTGCGCCCCCTGGTAGCCCGGGGGGCACGCCTGTTCGAGCGTCATCACACCCCTCAAGCCTGGCTTTGGTCT-TGGGC-----------CGCGCCCCCCCC-----------GGGGGGCGGGCCTCAACTTCCTGGGCGGT-GCCGC-CCCC-CACCCAGCGTGACCGGGAG--ATTCTCCACGCGCT---GGTCGG-G---GCGACGCCCGCCGCGAGC----GCAGCAGCCCAAATTTGAAATCTGGCCCCC---TCGGGGCCCGAGTTGTAA--TTTGGAGAGGATGCCTC-GGCG-TGGCCGCCAGTCGAAG---TCCCCTGGAACGG-GGCGTCACAGAGGGTGAGAATCCCGTCCGTGGCCGGCGGCC----CTCGCCGTGCGAGGCTCCCTCGACGAGTCGAGTT---GTTTGGGAATGCAGCTCTAAGCGGGA-GGTAAATTCCTTCTAAGGCTAAACATCCGCCAGAGACCGATAGCGCACAAGTAGAGTGATCGAAAGGTGAAAAGCACTTTGAAAA--GAGGGTGAGACAGCACGTGAAATTGTTGAAAGGGAAGCGCTTGCAG-CCAGAGCGGGC-CCCGGGGGCTCCG-CCCGTCCTC--GGA-CGGG-CGCCCT-CCCCCGGGG-TCCGGCCAGCATCAGCCCGGCCGGCCGGATAAAGGCCGCGGGAATGTGGCACCTCC----GGGTGTGTTATAGCCCGCGGCACAATGCGGCCTGGCCGGACTGAGGTCAGCGCCCT--GGGCACGGATGCT-GGCGTAATGGCTGTCAGC-GGCCCGTCTTGCATTAAATCAGTTATCGTTTATTTGATAGTACCTTACTACATGGATAACCGTGGTAATTCTAGAGCTAATACATGCTGAAGGCCCCGACTTCGGGAGGGGTGTGTTTATTAGATAAAAGACCAATGCCCTTCGGGGCTCCTTGGTGATTCATGATAACCCAACGGATCGCATGGCCTTGCGCCGGCGATGGTTCATTCAAATTTCTGCCCTATCA-ACTTTCGATGGTAGGATAGGGGCCTACCATGGTATCAACGGGTAAC-----------------------------------------------------------------------------------------GGGGAATTAGGGTTCGA-TTCCGGAGAGTTAGCCTGAGAGAT-------------------------------------------------------------------CGCTAACACATCCAAGGAAGGCAGCAGGCGCGCAAATTACCCAATCCC-GACACGGGGAGGTA--------------------------------------------------------------------------GTGACAATAAATACTGATACAGGGCTCTTTTGGGTCTTGTAATTGGAATGAGTACAATTTAAACCCCTTAACGAGGAACAATTGGAGGGCAAGTCTGGTGCCAGCAGC-------------------------------------------------CGCGGTAATTCCAGCTCCAATAGCGTATATTAAAGTTGTTGCAGTTAAAAAGCTCGTAGTTGAACCTTGGGCCTGGCTGGCCGGTCCGCCTCACCGCGTGCACTGGTTCGGCCGGGCCTTTCCTTCTGGGGAGCCCCATGCCCTTCGCTGGGCGTGCGGGGGAACCAGGACTTTTACTTTGAAAAAATTAGAGTGTTCAAAGCAGG-CCTTCGCTCGAATACATTAGCATGGAATAATGGAATA-GGACG--GCGGTCCTA-TTTTGTTGGTTTCTAG-AACCGCCGTAATGATTAATAGGGATAGTC-GGGGGCGTCCGTATTCAATTGTCAGAGGTGAAATTCTTGGATTCATTGAAGACGAACTACTGCGAAAGCATTCGCCAAGGATGTTTTCATTAATCAG-GAACGAAAGTTAGGGGATCGAAGACGATCAGATACCGTCGTAGTCTTAACCGTAAACCATGCCGACTAGGGATCGGGC
>Kirschsteiniothelia_jiulianshanensis_HJAUP_C1314
-ACCGGTTGCTTTGGCGG------CCGCTGG-------------------------------------------------TCC-CC----GGACC-GGCCCGCCAGAGG--------------CCCCCTCGAACGCTGT--AACG---GTGGCAC-TCCGAGTG-TAGA-CCAAA-ACGAATAAAACTTTCAACAACGGATCTCTTGGCTCTGGCGTCGATGAAGAACGCAGCGAAATGCGATAAGTAGTACGAATTGCAGAATTCAGCGAATGATCGAATCTTTGAACGCACATTGCGCCCCCTGGTAGCCCGGGGGGCACGCCTGTTCGAGCGTCATCACACCCCTCAAGCCTGGC-TTGGTCT-TGGGC-----------CGCGCCCCCCCC------------GGGGGCGGGCCTCAAACTCCTGGGCGGT-GCCGC-CCCC-CACCCAGCGTGACCGGGAG--ATTCTCCACGCGCT---GGTCGG-G---GCGACGCCCGCCGCGAGCAGCGGCAGCAGCCCAAATTTGAAATCTGGCCCCC---TCGGGGCCCGAGTTGTAA--TTTGGAGAGGATGCCTC-GGCG-TGGCCGCCAGTCGAAG---TCCCCTGGAACGG-GGCGTCACAGAGGGTGAGAATCCCGTCCGTGGCCGGCGGCC----CTCGCCGTGCGAGGCTCCCTCGACGAGTCGAGTT---GTTTGGGAATGCAGCTCTAAGCGGGA-GGTAAATTCCTTCTAAGGCTAAACATCCGCCAGAGACCGATAGCGCACAAGTAGAGTGATCGAAAGGTGAAAAGCACTTTGAAAA--GAGGGTGAGACAGCACGTGAAATTGTTGAAAGGGAAGCGCTTGCAG-CCAGAGCGGGC-CCCGGGGGCTCCG-CCCGTCCTC--GGA-CGGG-CGCCCT-CCCCCGGGG-TCCGGCCAGCATCAGCCCGGCCGGCCGGATAAAGGCCGCGGGAATGTGGCACCTCC----GGGTGTGTTATAGCCCGCGGCACAATGCGGCCTGGCCGGACTGAGGTCAGCGCCCT--GGGCACGGATGCT-GGCGTAATGGCTGTCAGC-GGCCCGTCTTGCATTAAATCAGTTATCGTTTATTTGATAGTACCTTACTACATGGATAACCGTGGTAATTCTAGAGCTAATACATGCTGAAGGCCCCGACTTCGGGAGGGGTGTGTTTATTAGATAAAAGACCAATGCCCTTCGGGGCTCCTTGGTGATTCATGATAACCCAACGGATCGCATGGCCTTGCGCCGGCGATGGTTCATTCAAATTTCTGCCCTATCA-ACTTTCGATGGTAGGATAGGGGCCTACCATGGTATCAACGGGTAAC-----------------------------------------------------------------------------------------GGGGAATTAGGGTTCGA-TTCCGGAGAGTTAGCCTGAGAGAT-------------------------------------------------------------------CGCTAACACATCCAAGGAAGGCAGCAGGCGCGCAAATTACCCAATCCC-GACACGGGGAGGTA--------------------------------------------------------------------------GTGACAATAAATACTGATACAGGGCTCTTTTGGGTCTTGTAATTGGAATGAGTACAATTTAAACCCCTTAACGAGGAACAATTGGAGGGCAAGTCTGGTGCCAGCAGC-------------------------------------------------CGCGGTAATTCCAGCTCCAATAGCGTATATTAAAGTTGTTGCAGTTAAAAAGCTCGTAGTTGAACCTTGGGCCTGGCTGGCCGGTCCGCCTCACCGCGTGCACTGGTTCGGCCGGGCCTTTCCTTCTGGGGAGCCCCATGCCCTTCGCTGGGCGTGCGGGGGAACCAGGACTTTTACTTTGAAAAAATTAGAGTGTTCAAAGCAGG-CCTTCGCTCGAATACATTAGCATGGAATAATGGAATA-GGACG--GCGGTCCTA-TTTTGTTGGTTTCTAG-AACCGCCGTAATGATTAATAGGGATAGTC-GGGGGCGTCCGTATTCAATTGTCAGAGGTGAAATTCTTGGATTCATTGAAGACGAACTACTGCGAAAGCATTCGCCAAGGATGTTTTCATTAATCAG-GAACGAAAGTTAGGGGATCGAAGACGATCAGATACCGTCGTAGTCTTAACCGTAAACCATGCCGACTAGGGATCGGGC
>Kirschsteiniothelia_inthanonensis_HJAUP_C1502
CCTCTGTTGCTTCGACGG------TCGCCGG-------------------------------------------------GCGT-------CGCCCGGCCCGTCGGGGG------------CCTCGTCTTGAACGCTAC--AACC---GTGGGGC-TCTGAGTA-TCGA----TGGAACGTCAAAACTTTCAACAACGGATCTCTTGGCTCTGGCGTCGATGAAGAACGCAGCGAAATGCGATAAGTGGTACGAATTGCAGAATTCAGTGAATGATCGAATCTTTGAACGCACATTGCGCCCCCTGGTAGCCCGGGGGGCACGCCTGTCCGAGCGTCATCTC-TCCCTCAAGCCTGGC-TTGGTCT-TGGGC-----------CGCGCCCTCCCCTC-------GGGGCGGGCGGGCCTCAAACTCCTGGGCGGT-GTCGT-CCCT-CCACTGATGTGACCGGGAGA-TCTCTCCACACATC---AGCGGG-G---GCGGCGCTCGCCGTGACGAGCGGCAGCAGCCCAAATTTGAAATCTGGCCTCCTC-TCGGGGCCCGAGTTGTAG--TTTGGAGAGGATGCCTC-GGCG-GGGCCGCCAGTCGAAG---TCCCTTGGAACGG-GGCGTCGCAGAGGGTGAGAATCCCGTCCGTGGCCGGCGGTC----CCCGCCGTGCGAGGCTCCCTCGAAGAGTCGAGTT---GTTTGGGAATGCAGCTCTAAGTGGGA-GGTAAATTCCTTCTAAGGCTAAACATCCGCCAGAGACCGATAGCGCACAAGTAGAGTGATCGAAAGGTGAAAAGCACTTTGAAAA--GAGGGTGACACAGCACGTGAAATTGTTGAAAGGGAAGCGCTTGCAG-CCAGAGTTGGC-CCCGGGGGCTCCG-TCCGTCCTC--GGA-CGGG-CGCCCT-CCCCCGGGG-CCAGGCCAGCATCAGCCTGGCCGGCCGGACAAAGGCCGCGGGAATGTAGCACCCTC----GGGTGTGTTA-AGCCCGCGGCACAATGCGGCCTGGCCGGGCTGAGGTCAGCGCCTT-CGGGCACGGATGCT-GGCGTAATGGCTGTCAGC-GGCCCGTCTTGCATTAAATCAGTTATCGTTTATTTGATAGTACCTTACTACATGGATAACCGTGGTAATTCTAGAGCTAATACATGCTGAAGGCCCCGACTTCGGGAGGGGTGTGTTTATTAGATAAAAGGCCAACGCCCTTCGGGGCTCCTTGGTGATTCATGATAACCTGACGGATCGCATGGCCTTGCGCCGGCGATGGTTCATTCAAATTTCTGCCCTATCA-ACTTTCGATGGTAGGATCGAGGCCTACCATGGTATCAACGGGTAAC-----------------------------------------------------------------------------------------GGGGAATTAGGGTTCGA-TTCCGGAGAACGAGCCTGAGAAAC-------------------------------------------------------------------GGCTATTACATCCAAGGAAGGCAGCAGGCGCGCAAATTACCCAATCCC-GACACGGGGAGGTA--------------------------------------------------------------------------GTGACAATAAATACTGATACAGGGCTCTTTTGGGTCTTGTAATTGGAATGAGTACAATTTAAACCCCTTAACGAGGAACAATTGGAGGGCAAGTCTGGTGCCAGCAGC-------------------------------------------------CGCGGTAATTCCAGCTCCAATAGCGTATATTAAAGTTGTTGCAGTTAAAAAGCTCGTAGTTGAACCTTGGGCCTGGCTGGCCGGTCCGCCTCACCGCGTGCACTGGTTCGGCCGGGCCTTTCCTTCTGGGGAGCCGCATGCCCTTCATTGGGCGTGTCGGGGAGCCAGGACGTTTACTTTGAAAAAATTAGAGTGTTCAAAGCAGG-CCTTTGCTCGAATACATTAGCATGGAATAATGGAATA-GGACG--GCGGTCCTA-TTTTGTTGGTTTCTAG-AACCGCCGTAATGATTAATAGGGACAGTC-GGGGGCGTCCGTATTCAATTGTCAGAGGTGAAATTCTTGGATTTATTGAAGACGAACTACTGCGAAAGCATTCGCCAAGGATGTTTTCATTAATCAG-GAACGAAAGTTAGGGGATCGAAGACGATCAGATACCGTCGTAGTCTTAACCGTAAACCATGCCGACTAGGGATCGGGC
>Kirschsteiniothelia_inthanonensis_HJAUP_C1503
CCTCTGTTGCTTCGACGG------TCGCCGG-------------------------------------------------GCGT-------CGCCCGGCCCGTCGGGGG------------CCTCGTCTTGAACGCTAC--AACC---GTGGGGC-TCTGAGTA-TCGA----TGGAACGTCAAAACTTTCAACAACGGATCTCTTGGCTCTGGCGTCGATGAAGAACGCAGCGAAATGCGATAAGTGGTACGAATTGCAGAATTCAGTGAATGATCGAATCTTTGAACGCACATTGCGCCCCCTGGTAGCCCGGGGGGCACGCCTGTCCGAGCGTCATCTC-TCCCTCAAGCCTGGC-TTGGTCT-TGGGC-----------CGCGCCCTCCCCTC-------GGGGCGGGCGGGCCTCAAACTCCTGGGCGGT-GTCGT-CCCT-CCACTGATGTGACCGGGAGA-TCTCTCCACACATC---AGCGGG-G---GCGGCGCTCGCCGTGACGAGCGGCAGCAGCCCAAATTTGAAATCTGGCCTCCTC-TCGGGGCCCGAGTTGTAG--TTTGGAGAGGATGCCTC-GGCG-GGGCCGCCAGTCGAAG---TCCCTTGGAACGG-GGCGTCGCAGAGGGTGAGAATCCCGTCCGTGGCCGGCGGTC----CCCGCCGTGCGAGGCTCCCTCGAAGAGTCGAGTT---GTTTGGGAATGCAGCTCTAAGTGGGA-GGTAAATTCCTTCTAAGGCTAAACATCCGCCAGAGACCGATAGCGCACAAGTAGAGTGATCGAAAGGTGAAAAGCACTTTGAAAA--GAGGGTGACACAGCACGTGAAATTGTTGAAAGGGAAGCGCTTGCAG-CCAGAGTTGGC-CCCGGGGGCTCCG-TCCGTCCTC--GGA-CGGG-CGCCCT-CCCCCGGGG-CCAGGCCAGCATCAGCCTGGCCGGCCGGACAAAGGCCGCGGGAATGTAGCACCCTC----GGGTGTGTTA-AGCCCGCGGCACAATGCGGCCTGGCCGGGCTGAGGTCAGCGCCTT-CGGGCACGGATGCT-GGCGTAATGGCTGTCAGC-GGCCCGTCTTGCATTAAATCAGTTATCGTTTATTTGATAGTACCTTACTACATGGATAACCGTGGTAATTCTAGAGCTAATACATGCTGAAGGCCCCGACTTCGGGAGGGGTGTGTTTATTAGATAAAAGGCCAACGCCCTTCGGGGCTCCTTGGTGATTCATGATAACCTGACGGATCGCATGGCCTTGCGCCGGCGATGGTTCATTCAAATTTCTGCCCTATCA-ACTTTCGATGGTAGGATCGAGGCCTACCATGGTATCAACGGGTAAC-----------------------------------------------------------------------------------------GGGGAATTAGGGTTCGA-TTCCGGAGAACGAGCCTGAGAAAC-------------------------------------------------------------------GGCTATTACATCCAAGGAAGGCAGCAGGCGCGCAAATTACCCAATCCC-GACACGGGGAGGTA--------------------------------------------------------------------------GTGACAATAAATACTGATACAGGGCTCTTTTGGGTCTTGTAATTGGAATGAGTACAATTTAAACCCCTTAACGAGGAACAATTGGAGGGCAAGTCTGGTGCCAGCAGC-------------------------------------------------CGCGGTAATTCCAGCTCCAATAGCGTATATTAAAGTTGTTGCAGTTAAAAAGCTCGTAGTTGAACCTTGGGCCTGGCTGGCCGGTCCGCCTCACCGCGTGCACTGGTTCGGCCGGGCCTTTCCTTCTGGGGAGCCGCATGCCCTTCATTGGGCGTGTCGGGGAGCCAGGACGTTTACTTTGAAAAAATTAGAGTGTTCAAAGCAGG-CCTTTGCTCGAATACATTAGCATGGAATAATGGAATA-GGACG--GCGGTCCTA-TTTTGTTGGTTTCTAG-AACCGCCGTAATGATTAATAGGGACAGTC-GGGGGCGTCCGTATTCAATTGTCAGAGGTGAAATTCTTGGATTTATTGAAGACGAACTACTGCGAAAGCATTCGCCAAGGATGTTTTCATTAATCAG-GAACGAAAGTTAGGGGATCGAAGACGATCAGATACCGTCGTAGTCTTAACCGTAAACCATGCCGACTAGGGATCGGGC
>Acrospermum_adeanum_M133
------------------------------------------------------------------------------------------------------------------------------------------------------------------------------------------CTTTCAACAACGGATCTCTTGGTTCCGGCATCGATGAAGAACGCAGCGAAATGCGATAACTAGTGTGAATTGCAGATTTACGTGAATCATCGAGTCTTTGAACGCACATTGCGCCCCTTGGTTTTCCAGGGGGCATGTCTATCCGAGCGTCGTTGCAACCCTC--------------------------------------------------------------------------------------------------------------------------------------------------------------------------------------TTTGAAATCTGGCGCCCT--GGGGCGTCCGAGTTGTAA--TTTGCAGAGGATGCTTC-GGTG-TCGGCCCCGCTCCAGG---TTCCTTGGAACAG-GACGCCGTAGAGGGTGAGAGCCCCGTCTCTGGGCGGACGTC----GACACCATGTGAAGCGCCTTCGACGAGTCGAGTT---GTTTGGGAATGCAGCTCCAAGCGGGA-GGTAAATTTCTTCCAAGGCTAAATATCGGCCGGAGACCGATAGCGCACAAGTAGAGTGATCGAAAGATGAAAAGTACTTTGGAAA--GAGAGTCAAACAGCGCGTGAAATTGTTGAAAGGGAAGCGCTTGCCG-TCAGACTGGGC-CGC-CCGATCCGG-CGGTGCCTC--GCGCACCG-TCTCCG-TCGCGGCGG-CCCGGCCAGCATTGGTTGGGGCGACCGGACAAAGGCTGCGGGAACGTGGCTCCCCTC--GGGGAGTGTTATAGCCCGCGGCAGAATACGGCCCACCCCGACCAAGGAACGCGCATC---TGCTCGGATGCT-GGCGTAATGGCGGCAAGC-GGCCCGTCTTGCATTAAATCAGTTATCGTTTATTTGATAGTACCTTACTACATGGATACCCGTGGTAATTCTAGAGCTAATACATGCTGAAAACCCCGACTTCGGAAGGGGTGTATTTATTAGATAAAAGACCAATGCCCTCACGGGCTTCTTGGTGATTCATAATAACTCAACGAATCGCATGGCCTTGAGCCGGCGATGGTTCATTCAAATTTCTGCCCTATCA-ACTTTCGATGGTAGGATAGTGGCCTACCATGGTATCAACGGGTAAC-----------------------------------------------------------------------------------------GGGGAATTAGGGTTCGA-TTCCGGAGAGGGAGCCTGAGAAAC-------------------------------------------------------------------GGCTACCACATCCAAGGAAGGCAGCAGGCGCGCAAATTACCCAATCCC-GACACGGGGAGGTA--------------------------------------------------------------------------GTGACAATAAATACTGATACAGGGCTCTTTTGGGTCTTGTAATCGGAATGAGTACAATTCAAATCTCTTAACGAGGAACAATTGGAGGGCAAGTCTGGTGGCAGCAGC-------------------------------------------------CGCGGTAATTCCAGCTCCAATAGCGTATATTAAAGTTGTTGCAGTTAAAAAGCTCGTAGTTGAACCTTGGGTTCGGCTGGCCGGTCCGCCTAACCGCGTGCACTGGTCTGGCCGGGCCCTTACCTCTGGGGAGCTGCATGCCCTTCACTGGGCGTGTCAGGGAACCAGGACTTTTACTTTGAAAAAATTAGAGTGTTCAAAGCAGG-CCTTTGCTCGGATACATTAGCATGGAATAATAGAATA-GGACGT-GCGATCCTA-TTTTGTTGGTTTCTAG-GATTGCCGTAATGATTAATAGGGACAGTC-GGGGGCATCAGTATTCAGCCGTCAGAGGTGAAATTCTTGGATCGGCTGAAGACTAGCTACTGCGAAAGCATTTGCCAAGGATGTTTTCATTAATCAGGGAACGAAAGTTGGGGGATCGAAGACGATCAGATACCGTCGTAGTCTCAACCGTAAACTATGCCGACTAGGGATCGGGC
>Acrospermum_compressum_M151
------------------------------------------------------------------------------------------------------------------------------------------------------------------------------------------CTTTCAACAACGGATCTCTTGGCTCCAGCATCGATGAAGAACGCAGCGAAATGCGATAACTAGTGTGAATTGCAGATTTCCGTGAATCATCGAGTCTTTGAACGCACATTGCGCCCCTTGGTTTACCAGGGGGCATATCTATCCGAGCGTCGTTACACCCCTC---------------------------------------------------------------------------------------------------------------------------------------------------------------------AGCGGCAATAGCTCAAATTTGAAATCTGGCGCCTT--TGGGCGTCCGAATTGTAA--TTTGCAGAGGATACTTT-GGCT-TTGGGCCCGCTCCAGG---TTCTTTGGAACAG-GACGCCACAGAGGGTGAGAGCCCCGTCTCTGGGTGGGACCC---CATTGCCATGTAAAGTACCTTCGACGAGTCGAGTT---GTTTGGGAATGCAGCTCAAAATGGGA-GGTAAATTTCTTCCAAGGCTAAATACCGGCTGGAGACCGATAGCGCACAAGTAGAGTGATCGAAAGATGAAAAGTACTTTGGAAA--GAGAGTCAAACAGCGCGTGAAATTGTTGAAAGGGAAGCGCTTGCAG-TCAGACTTGGT-TGC-CCGGTTCGG-TAGCGTCTT--GTACGTTG-CCTACG-CCGCGGTAG-TCAGGCCAGCATTGGTTTGGGCGGTTGGTTAAAGGTTAAGGGAATGTAGCTCCTCTC--GGGGAGTGTTATAGCCC-TGACATAATACAGCCTGCCCGGACCAAGGAACGCGCTTC---GGCTCGGATGCT-GGCGTAATGGCTGCAAGC-GGCCCGTCTTGCATTAAATCAGTTATCGTTTATTTGATAGTACCTTACTACATGGATAACCGTGGTAATTCTAGAGCTAATACATGCTGAAAACCGCGACTTCGGAAGCGGTGTATTTATTAGATAAAAAGCCAATGCCCTTCGGGGCTCCTTGGTGATTCATAATAACTTCACGAATCGCATGGCCTTGTGCCGGCGATGGTTCATTCAAATTTCTGCCCTATCA-ACTTTCGATGGTAGGATAGTGGCCTACCATGGTATCAACGGGTAAC-----------------------------------------------------------------------------------------GGGGAATTAGGGTTCGA-TTCCGGAGAGGGAGCCTGAGAAAC-------------------------------------------------------------------GGCTACCACATCCAAGGAAGGCAGCAGGCGCGCAAATTACCCAATCCCNNNNNCGGGGAGGTA--------------------------------------------------------------------------GTGACAATAAATACTGATACAGGGCTCTTTTGGGTCTTGTAATCGGAATGAGTACAATTCAAATCCCTTAACGAGGAACAATTGGAGGGCAAGTCTGGTGCCAGCAGC-------------------------------------------------CGCGGTAATTCCAGCTCCAATAGCGTATATTAAAGTTGTTGCAGTTAAAAAGCTCGTAGTTGAACCTTGGGCTCGACTGACCGGTCCGCCTAACCGCGTGCACTGGTCGGGTCGGGCCCTTACCTCTGGGGAGCTGCATGCCCTTCACTGGGCGTGTCAGGGAACCAGGACTTTTACTTTGAAAAAATTAGAGTGTTCAAAGCAGG-CCTTTGCTCGGATACATTAGCATGGAATAATAGAATA-GGACT--GCGATCCTA-TTTTGTTGGTTTCTAG-GATCGCCGTAATGATTAATAGGGACAGTC-GGGGGCATCAGTATTCAGCCGTCAGAGGTGAAATTCTTGGATCGGCTGAAGACTAACTACTGCGAAAGCATTTGCCAAGGATGTTTTCATTAATCAGGGAACGAAAGTTGGGGGATCGAAGACGATCAGATACCGTCGTAGTCTCAACCGTAAACTATGCCGACTAGGGATCGGGC
>Acrospermum_gramineum_M152
------------------------------------------------------------------------------------------------------------------------------------------------------------------------------------------CTTTTAACAACGGATCTCTTGGTTCCAACATCGATGAAGAACGCAGCGAAATGCGATAGCTAGTGTGAATTGCAGATTTACGTGAATCATCGAGTCTTTGAACGCACATTGCGCCCCTCGGTTCTCCGGGGGGCATGTCTGTCCGAGCGTCGTCTCAACATC----------------------------------------------------------------------------------------------------------------------------------------------------------------------AGCGGCAACAGCTCAAATTTGAAATCTGGCGTCC---TCGACGTCCGAGTTGTAA--TTTGCAGAGGATACTTC-GGCA-TCGGTGCTGCTCCAGG---TTCTTTGGAACAG-GACGCCACAGAGGGTGAGAGCCCCGTCTCTGGGTGGTGCCA----GATGCCATGTGAAGTGCCTTCGACGAGTCGAGTT---GTTTGGGAATGCAGCTCTAAATGGGA-GGTAAATTTCTTCCAAAGCTAAATACAGGTTGGAGACCGATAGCGCACAAGTAGAGTGATCGAAAGATGAAAAGTACTTTGGAAA--GAGAGTCAAACAGCGCGTGAAATTGTTAAAAGGGAAGCGCTTGCAG-TCAGACTTGGC-CGC-CCGGTTCCG-TCACCCCTC--GTGGGTGG-CGTACG-CCGTGGCGG-GCAGGCCAGCATCATCTCGGGCGGGCGGATAAAGGTTGCGGGAATGTGGCACCCCTC--GGGGTGTGTTATAGCCCGTGGCACAATACGTCCAGCCTGGGGTGAGGAACGCGCTTC---GGCCCGGATGCT-GGCGTAATGGCTGCAAGC-GGCCCGTCTTGCATTAAATCAGTTATCGTTTATTTGATAGTACCTTACTACATGGATACCCGTGGTAATTCTAGAGCTAATACATGCTGAAAACCCCGACTTCGGAAGGGGTGTGTTTATTAGATAAAAAACCAATGCCCTTCGGGGCTCCTTGGTGATTCATAATAACCAAACGAATCGCATGGCCTTGTGCCGGCGATGGTTCATTCAAATTTCTGCCCTATCA-ACTTTCGATGGTAGGATAGTGGCCTACCATGGTATCAACGGGTAAC-----------------------------------------------------------------------------------------GGGGAATTAGGGTTCGA-TTCCGGAGAGGGAGCCTGAGAAAC-------------------------------------------------------------------GGCTACCACATCCAAGGAAGGCAGCAGGCGCGCAAATTACCCAATCCC-GACACGGGGAGGTA--------------------------------------------------------------------------GTGACAATAAATACTGATACAGGGCTCTTTTGGGTCTTGTAATCGGAATGAGTACAATTTAAATCTCTTAACGAGGAACAATTGGAGGGCAAGTCTGGTGCCAGCAGC-------------------------------------------------CGCGGTAATTCCAGCTCCAATAGCGTATATTAAAGTTGTTGCAGTTAAAAAGCTCGTAGTTGAACCTTGGGTTCGGCTGGCCGGTCCGCCTAACCGCGTGCACTGGTCCGGCCGGGCCCTTACCTCTGGGGAGCCGCATGCCCTTCACTGGGCGTGTCGGGGAACCAGGACTTTTACTTTGAAAAAATTAGAGTGTTCAAAGCAGG-CCTTTGCTCGGATACATTAGCATGGAATAATGAAATA-GGACGT-GCGATCCTA-TTTTGTTGGTTTCTAG-GATTGCCGTAATGATTAATAGGGACAGTC-GGGGGCATCAGTATTCAGCCGTCAGAGGTGAAATTCTTGGATCGGCTGAAGACTAGCTACTGCGAAAGCATTTGCCAAGGATGTTTTCATTAATCAGGGAACGAAAGTTGGGGGATCGAAGACGATCAGATACCGTCGTAGTCTCAACCGTAAACTATGCCGACTAGGGATCGGGC
>Anisomeridium_ubianum_MPN94
??????????????????????????????????????????????????????????????????????????????????????????????????????????????????????????????????????????????????????????????????????????????????????????????????????????????????????????????????????????????????????????????????????????????????????????????????????????????????????????????????????????????????????????????????????????????????????????????????????????????????????????????????????????????????????????????????????????????????????????????????????????????????????????????????------------------------------------------------------------GAAGAGGATGTCTC-GTAG-ACGGCGCCGCCTTAAG---TCCTTTGGAACAG-GGCGTCAAAGAGGGTGAGAGTCCCGTATTGGGGCGGAGGCC----TGATGCATGTGAGACTCCTTCGACGAGTCGAGTT---GTTTGGGAATGCAGCTCTAATTGGGA-GGTAAATTCCTTCTAAGGCTAAATATCGGCCGGAGACCGATAGCGCACAAGTAGAGTGATCGAAAGATGAAAAGCACTTTGAAAA--GAGAGTCAAAAAGCACGTGAAATTGTTGAAAGGGAAGCGCTTGCCA-TCAGACTCGCC-CGCGGTCGATCAG-CTTC-----------ACGG-CGCATT-CGTCCGCGG-CCGGGCCAGCGTCGTTTCGGGCGGCCGGAGAAAGGCTGTGGGAATGTAGCTCCTCAC--GGGGAGTGTTATAGCCCATGGTGAAATGCGGCCTGTCTGGATCGAGGTCCGCGCTT-----------------------------------------------CATTAAATCAGTTATCGTTTATTTGATAGTACCTTACTACTTGGATACCTGTGGTAATTCTAGAGCTAATACATGCTACAAACCTCGACTTCGGAAGAGGTGTATTTATTAGATAAAAAACCAATGCCCTTCGGGGCTCAATGGTGATTCATGATAACTTAACGAATCGCATGGCCTTGCGCCGGCGATGGTTCATTCAAATTTCTGCCCTATCA-ACTTTCGATGGTAGGATAGTGGCCTACCATGGTGGCAACGGGTAAC-----------------------------------------------------------------------------------------GGGGAATAAGGGTTCGA-TTCCGGAGAGGGAGCCTGAGAAAC-------------------------------------------------------------------GGCTACCACATCCAAGGAAGGCAGCAGGCGCGCAAATTACCCAATCCC-AATACGGGGAGGTA--------------------------------------------------------------------------GTGACAATAAATACTGATACAGGGCTCTTTTGGGTCTTGTAATTGGAATGAGTACAATCTAAATCCCTTAACGAGGAACAATTGGAGGGCAAGTCTGGTGCCAGCAGCGTGAGTCAATCGAATATCAAATATCAAGTGCCACCACTAACGTCTACAGCGCGGTAATTCCAGCTCCAATAGCGTATATTAAAGTTGTTGCAGTTAAAAAGCTCGTAGTTGAACCTTGGGTCTGGCTGGCCGGTCCGCCTCACCGCGTGTACTGGTCCGGCCGGGCCTTTCCTCCCGGGGAACCGCATGCCCTTCACTGGGCGTGTCGAGGAACCGGGACTTTTACTTTGAAAAAATTAGAGTGTTCAAAGCAGG-CCTTCGCTCGGATACATTAGCATGGAATAATAGAATA-GGACG--G----------------------------------------------------------------------------------------------------------------------------------------------------------------------------------------------------------------------------------------
>Flavobathelium_epiphyllum_MPN67
??????????????????????????????????????????????????????????????????????????????????????????????????????????????????????????????????????????????????????????????????????????????????????????????????????????????????????????????????????????????????????????????????????????????????????????????????????????????????????????????????????????????????????????????????????????????????????????????????????????????????????????????????????????????????????????????????????????????????????????????????????????????????????????????????-------------------------------------------------------------------------------------------------------------CAG-GGCGTCATAGAGGGTGAGAGTCCCGTTTGTGGCCGGGAGTC----TTCGTCGTGTGAGGCTCCTTCGACGAGTCGAGTT---GTTTGGGAATGCAGCTCTAAGCGGGA-GGTAAATTTCTTCTAAAGCTAAATACCGGCCAGAGACCGATAGCGCACAAGTAGAGTGATCGAAAGATGAAAAGCACTTTGAAAA--GAGAGTTAAAAAGCACGTGAAATTGTTGAAAGGGAAGCGCTTGCAG-GCAGACTTGCT-CACGGCGGTTTCG-CCGGGTGTT--CCACCCGG-TTTACT-CCACCGCGT-TCAGGCCAGCATCAGTTCGGGCGACCGGAAAAAGGCGAAGGGAATGTAGCTCTTCTC--GAGGAGTGTTATAGCCCATCGTGAAATACGGCCAGCTCGGACTGAGGTCAGCGCTCC----GCTAG----------------------------------------------------------------------------------------------------------------------------------------------------------------------------GCTTTTTGGTGATTCATAATAACTTAACGAATCGCATGGCCTTGAGCCGGCGATGGTTCATTCAAATTTCTGCCCTATCA-ACTTTCGATGGTAGGATAGTGGCCTACCATGGTTTCAACGGGTAACGGTTAGTGCTTTTTTGTAAATATCT------------------------------AAATTACATCTGCTAATATTTAAAT------ACAGGGGAATTAGGGTTCGA-TTCCGGAGAGGGAGCCTGAGAAACGTGAGTATAA--------CCGTAGAATAAACTCTTGATAAAATATGTAACTAATATAAATTTTACAGGGCTACCACATCCAAGGAAGGCAGCAGGCGCGCAAATTACCCAATCCC-GACACGGGGAGGTACGTTATTCCATTTATCTTAAAAAAGTTTTTATCTTTGATCATATATGCTAACACATCTATTTTAC----AGGTAGTGACAATAAATACTGATCCAGGGCTCTTTTGGGTCTTGTAATTGGAATGAGTACAATTTAAATACCTTAACGAGGAACAATTGGAGGGCAAGTCTGGTGCCAGCAGC-------------------------------------------------CGCGGTAATTCCAGCTCCAATAGCGTATATTAAAGTTGTTGCAGTTAAAAAGCTCGTAGTTGAAACTTGGGCCTGGCTGGCCGGTCCGCCTCACCGCGTGCACTGGTCCGGCCGGGCCTTTTCTCCTGGGGAGCCTCATGCCCTTCACTGGGCGTGCTGGGGAACCAGGACTTTTACTTTGAAAAAATTAGAGTGTTCAAAGCAGG-CCTTTGCTCGAATACATTAGCATGGAATAATAGAATA-GGAC--------------------------------------------------------------------------------------------------------------------------------------------------------------------------------------------------------------------------------------------
>Kirschsteiniothelia_acutispora_MFLU_21_0127
ACGCCGTGGCCTGGGCGG------ACGGCCG-------------------------------------------------GCCCCC--CGCGGCCGGCCCCGCCCGCGGGC---------CGACGACGACCAACGCTGT-CAACG---GTGGGC--TCCGAGTG-TCGA-CCACAACGCGTCAAAACTTTCAACAACGGATCTCTTGGCTCTGGCGTCGATGAAGAACGCAGCGAAATGCGATAAGTAGTACGAATTGCAGAATTCAGCGAATGATCGAATCTTTGAACGCACATTGCGCCCTCCGGTAGCCCGGGGGGCACGCCTGTCTGAGCGGCAGCTCGTGCATCCAGCCCGGC-TGGGTCC-TGGGC-----------CGCGCCCCCGGC-----------TGGGGGCGGGCCCCAAACCCCTCGGCGGC-GCCCGTCCGCGGCCCCGGTGCGACAGGGAG--CCTCTCCACGCACC--AGGCCCG-G---CGAGCGCCCGCCCACCCCAGCGGCCACAGCCCAAATTTGAAATCGCGCCCCC-----GGGGCCCGAGTTGTAA--TTTGGAGAGGATGCCTC-GGCGCGCCGCACCCGTCGAAG---TCCCTTGGAACGG-GGCGTCACAGAGGGTGAGAATCCCGTCCGTGGCGGGGCGCGCGGCCGCCGACTGCGAGGCTCCCTCGACGAGTCGAGTT---GTTTGGGAATGCAGCTCTAAGGGGGA-GGTAAATTCCTTCTAAGGCTAAACATCCGCCAGAGACCGATAGCGCACAAGTAGAGTGATCGAAAGGTGAAAAGCACTTTGAAAA--GAGGGTGACACAGCACGTGAAATTGTTGAAGGGGAAGCGCTGGCCG-CCAGAGGGGGC-CCCAGGGGCTCCG-CCCGTCCTC--GGA-CGGG-CGTCCT-CCCCCGGGG-CCCGGCCCGCATCAGCTCGGCCGGCCGGACAAAGGCCGCGGGAATGTGGCACCCCCTCGGGGGTGTGTTAGAGCCCGCGGCACAATGCGGCCTGGCCGGGCTGAGGTCGGCGCCTT-CGGGCACGGATGCG-GGCGTAATGGCTGTCAGC-GGCCCGTCTTGCATTAAATCAGTTATCGTTTATTTGATGGTACCTTACTACATGGATAACCGTGGTAATTCTAGAGCTAATACATGCTGAAGGCCCCGACTTCGGGAGGGGTGTGTTTATTAGATAAAAGACCAACGCCCTCCGGGGCTCCCTGGTGATTCATGATAACCCGACGGATCGCATGGCCTTGCGCCGGCGACGGCTCATTCAAATTTCTGCCCTATCA-ACTTTCGATGGTAGGATCGGGGCCTACCATGGTGGCAACGGGTAAC-----------------------------------------------------------------------------------------GGGGAATTAGGGTTCGA-TTCCGGAGAGGGAGCCTGAGAAAC-------------------------------------------------------------------GGCTACCACATCCAAGGAAGGCAGCAGGCGCGCAAATTACCCAATCCC-GACACGGGGAGGTA--------------------------------------------------------------------------GTGACAATAAATACTGATACAGGGCTCTTTTGGGTCTTGTAATTGGAATGAGTACAATCCAAACCCCTTAACGAGGAACAATTGGAGGGCAAGTCTGGTGCCAGCAGC-------------------------------------------------CGCGGTAATTCCAGCTCCAATAGCGTATATTAAAGTTGTTGCAGTTAAAAAGCTCGTAGTTGAACCTTGGGCCTGGCTGGCCGGTCCGCCTCACCGCGTGCACTGGTGCGGCCGGGCCTTTCCTCCGGGGGAGCCGCATGCCCTTCGCTGGGCGTGTCGGGGAGCCCGGACCTTTACTTTGAAAAAATTAGAGTGTTCAAAGCAGG-CCTTTGCTCGCATACATTAGCATGGAATAATGGAATA-GGACG--GCGGTCCTA-TTGTGTTGGTCTCTAG-CACCGCCGTAATGATTAAGAGGGACAGTC-GGGGGCGTCCGTATTCCATGGTCAGAGGTGAAATTCTTGGATTCATGGAAGACGA-------------------------------------------------------------------------------------------------------------------------
>Kirschsteiniothelia_agumbensis_NFCCI_5714
-GCCCGTTGCTTTGGCGG------CTGCCGG-------------------------------------------------CCT-------GGGCC-GGCCCGCCAGAGG--------------CCTCTAGAAACGCTGT--AACA---GTGGCTC-TCCGAGTG-TGGA-CC-AA-ACGAATAAAACTTTCAACAACGGATCTCTTGGCTCTGGCGTCGATGAAGAACGCAGCGAAATGCGATAAGTAGTACGAATTGCAGAATTCAGCGAATGATCGAATCTTTGAACGCACATTGCGCCCCCTGGTAGCCCGGGGGGCACGCCTGTTCGAGCGTCATCACACCCCTCAAGCCTGGC-TTGGTCT-TGGGC-----------CCCGTCCTCCC---------------GGACGGGCCTCAAACTCCTGGGCGGT-GCCGC-CTCC-CACCCAGCGTGACAGGGAG--ACCCTCCACGCGCT---GGCCGG-G---GCGACGCCCGCCGCGACT?????????????????????????????????????????????????????????????????????????????????????????????????????????????????????????????????????????????????????????????????????????????????????????????????????????????????????????????????????????????????????????????????????????????????????????????????????????????????????????????????????????????????????????????????????????????????????????????????????????????????????????????????????????????????????????????????????????????????????????????????????????????????????????????????????????????????????????????????????????????????????????????????????CATTAAATCAGTTATCGTTTATTTGATAGTACCTTACTACATGGATAACCGTGGTAATTCTAGAGCTAATACATGCTGAAGGCCCCGACTTCGGGAGGGGTGTGTTTATTAGATAAAAGACCAATGCCCTTCGGGGCTCCTTGGTGATTCATGATAACCCAACGGATCGTATGGCCTTGCGCCGACGATGGTTCATTCAAATTTCTGCCCTATCA-ACTTTCGATGGTAGGATAGGGGCCTACCATGGTATCAACGGGTAAC-----------------------------------------------------------------------------------------GGGGAATTAGGGTTCGA-TTCCGGAGATTGAGCCTGATAAAC-------------------------------------------------------------------GGCTCAAACATCCAAGGAAGGCAGCAGGCGCGCAAATTACCCAATCCC-GACACGGGGAGGTA--------------------------------------------------------------------------GTGACAATAAATACTGATACAGGGCTCTTTTGGGTCTTGTAATTGGAATGAGTACAATTTAAACCCCTTAACGAGGAACAATTGGAGGGCAAGTCTGGTGCCAGCAGC-------------------------------------------------CGCGGTAATTCCAGCTCCAATAGCGTATATTAAAGTTGTTGCAGTTAAAAAGCTCGTAGTTGAACCTTGGGCCTGGCTGGCCGGTCCGCCTCACCGCGTGCACTGGTGCGGCCGGGCCTTTCCTCCTGGGGAGCCCCATGCCCTTCACTGGGCGTGCGGGGGAACCAGGACGTTTACTTTGAAAAAATTAGAGTGTTCAAAGCAGG-CCTTCGCTCGAATACATTAGCATGGAATAATGGAATA-GGACG--GCGGTCCTA-TTTTGTTGGTTTCTAG-AACCGCCGTAATGATTAATAGGGATAGTC-GGGGGCGTCCGTATTCAATTGCTAGAGGTGAAATTCTTGGATTTATTGAAGACGAACTACTGCGAAAGCATTCGCCAAGGATGTTTTCATTAATCAG-GAACGAAAGTTAGGGGATCGAAGACGATCAGATACCGTCGTAGTCTTAACCGTAAACCATGCCGACTAGGGATCGGGC
>Kirschsteiniothelia_aquatica_MFLUCC_17_1685
CCTACGTTGCTTTGGCGGGAGC--CCCTGTAGGGG--------------------------CCCGAAGCGCGGGAG---CACAGCC----CCCGC-GGCCCGCCGGAGG------------CCCTCTCAGTAACACCGC--CATC---GTGTCTA-TCCGAGTC-GTGG-TTAT--TAAAGCAAAACTTTCAACAACGGATCTCTTGGTTCTGGCGTCGATGAAGAACGCAGCGAAATGCGATAAGTAGTGTGAATTGCAGAATTCAGCGAACGATCGAATCTTTGAACGCACATTGCGCCCTCTGGTATTCCGGGGGGCACGCCTATTCGAGCGTCATTTACACCCTCAAGCCTGGC-TTGGTAT-TGGGC-----------CCCCGCCGACT-------------CGGGCGGGGCCTGGAACGCCTGCGGTGG-GCGCT-GGTCCCCTCTCTCGCACCAGAAGA--AACATCTTCACGCG---GGAGGGAG---GCCCCAGCCGCCGTCCGG---------------------------------C------GGGTCTGAGTTGTAA--TTTGAAGAGGATGCCTC-GGTG-CGGGCCCCGATCGAAG---TTCCTTGGAACAG-GACGTCATAGAGGGTGAGAATCCCGTCTGTGGTCGGTGGCC----CCTACCGTGTGAGGCTCCTTCGACGAGTCGAGTT---GTTTGGGAATGCAGCTCTAAATGGGA-GGTAAATTTCTTCCAAGGCTAAATATCAGCCAGAGACCGATAGCGCACAAGTAGAGTGATCGAAAGGTGAAAAGCACTTTGAAAA--GAGGGTTAAAAAGCACGTGAAATTGTTGAAAGGGAAGCGCTTGCCA-CCAGAGTTGTC-CG-GGGGGTTCAG-CCGACCTTC--TGGCTCGG-TGTACT-TCCCCCCAG-GCAGGCCCGCATCAGTTCGGCCGGCCGGATAAAGGCCGCGGGAATGTAGCACCCTC----GGGTGTGTTATAGCCCGCGGTGCAATACGGCCTGGCTGGACTGAGGTCCGCGCTTC---GGCAAGGATGCG-GGCGTAATGGTGGTCAGC-GGCCCGTCTTG-----------TTATCGTTTATTTGATAGTACCTTACTACATGGATAACCGTGGTAATTCTAGAGCTAATACATGCTAAAAGCCCCGACTTCGGAAGGGGTGTATTTATTAGATAAAAAGCCAATGCCCTTCGGGGCTCCTTGGTGATTCATAATAACTTAACGGATCGCATGGCCTTGCGCCGGCGATGGTTCATTCAAATTTCTGCCCTATCATACTTTCGATGGTAGGATAGAGGCCTACCATGGTATCAACGGGTAAC-----------------------------------------------------------------------------------------GGGGGATTAGGGTTCGG-CTCCGGAGAGGGGGCCTGAGAAAT-------------------------------------------------------------------GGCCACCACATCCAAGGAAGGCAGCAGGCGCGCAAATTACCCAATCCC-AATACGGGGAGGTA--------------------------------------------------------------------------GTGACAATAAATACTGATACAGGGCTCTTTTGGGTCTTGTAATTGGAATGAGTACAATTTAAACCCCTTAACGAGGAACAATTGGAGGGCAAGTCTGGTGCCAGCAGC-------------------------------------------------CGCGGTAATTCCAGCTCCAATAGCGTATATTAAAGTTGTTGCAGTTAAAAAGCTCGTAGTTGAACCTTGGGCCTGGCTGGCCGGTCCGCCTCACCGCGTGCACTGGTTCGGCCGGGCCTTTCCTTCTGGGGAGCCGCATGCCCTTTACTGGGTGTGTCGGGGAACCAGGACTTTTACTTTGAAAAAATTAGAGTGTTCAAAGCAGG-CCTTTGCTCGAATACATTAGCATGGAATAATAGAATAGGGACG--GCGGTCCTATTTTTGTTGGTTTCTAG-AACCGCCGTAATGATTAATAGGGATAGTCGGGGGGCGTCAGTATTCAATTGTCAGAGGTGAAATTCTTGGATTTATTGAAGACTAACTACTGCGAAAGCATTCGCCAAGGATGTTTTCATTAATCAG-GAACGAAAGTTAGGGGGATC----------------------------------------------------------
>Kirschsteiniothelia_arasbaranica_IRAN_2508C
TCACTGTTGCTTTGGCGGGGGGGGCTCTTCG----------------------------------------------C-AGCTCCG----CGGCC-AACCCGCCAGAGGGC---------CGAGTTCTTTAACCTCTGT-TAATC---GTGGGCT-TCTGAGTG-TGGG-CT-AA-TTTATCAAAACTTTCAACAACGGATCTCTTGGTTCTAGCGTCGATGAAGAACGCAGCGAAATGCGATAAGTAATATGAATTGCAGAATTCAGCGAATGATCGAATCTTTGAACGCACATTGCGCCCTCTGGTATCCCGGGGGGCACGCCTGTTCGAGCGTTATTACGTCCCTCAAGCCTGGC-TTGGTGT-TGGGC-----------CTCCGCCTGGAT------------TAGGCGGGGCTCTAAATACATGGGCGGC-GGCCG-TCAC-CACTCGACGTAGGGAGGTAG-GTGCCCTGCACCTATTGCGTCGT-G---CTGGTACGGGCGTCCACCAGCGGCAGCAGCTCAAATTTAAAATCTGGCCCCC-----GTGGTCCGAGTTGTAA--TTTGGAGAGGGTGCCTC-GGCA-CCAGCCCTGGCCGAAG---TTCCTTGGAACAG-GATGTCACAGAGGGTGAGAATCCCGTCCGTGGCCGGTGGCT----GGCACCGTGTGAGGCCCCTTCAACGAGTCGAGTT---GTTTGGGAATGCAGCTCTAAGTGGGA-GGTAAATTTCTTCTAAGGCTAAATATCAGCTAGAGACCGATAGCGCACAAGTAGAGTGATCGAAAGGTGAAAAGCACTTTGGAAA--GAGGGTGAAACAGCACGTGAAATTGTTGAAAGGGAAGCGCTTGCAA-CCAGAGTTGTC-CGTGGAGGCTCAG-CCGGCCCTT--GGG-TCGG-TGCACT-CCCCCACGG-ACGGGCCAGCATCAGTTTGGTCGGCCGGATAAAGGCCGTGGGAATGTGGCACCCTC----GGGTGTGTTATAGCCCGCGGCATAATACGGCCTGGCCAGACTGAGGTCGGCGCCCT--AGGCACGGATGTT-GGCGTAATGGTTGTCAGC-GGCCCGTCTTGCATTAAATCAGTTATCGTTTATTTGATAGTACCTTACTACATGGATAACCGTGGTAATTCTAGAGCTAATACATGCTAAAAGCCCCAACTTCGGGAGGGGTGTATTTATTAGATAAAAAGCCAATGCCCTCCGGGGCTCCTTGGTGATTCATGATAACTTGACGGATCGCATGGCCTTGCGCCGGCGATGGTTCATTCAAATTTCTGCCCTATCA-ACTTTCGATGGTAGGATCGGGGCCTACCATGGTATCAACGGGTAAC-----------------------------------------------------------------------------------------GGGGAATTAGGGTTCGA-TTCCGGAGAAGGAGCCTGAGAAAC-------------------------------------------------------------------GGCTACTACATCCAAGGAAGGCAGCAGGCGCGCAAATTACCCAATCCC-GACACGGGGAGGTA--------------------------------------------------------------------------GTGACAATAAATACTGATACAGGGCTCTTTTGGGTCTTGTAATTGGAATGAGTACAATTTAAACCTCTTAACGAGGAACAATTGGAGGGCAAGTCTGGTGCCAGCAGC-------------------------------------------------CGCGGTAATTCCAGCTCCAATAGCGTATATTAAAGTTGTTGCAGTTAAAAAGCTCGTAGTTGAACCTTGGGCCTGGCTGGCCGGTCCGCCTCACCGCGTGCACTGGTTCGGCCGGGCCTTTCTTTCTGGGGGGCCGCATGCTCTTCACTGGGCGTGTTGGCAAGCCAGGACTTTTACTTTGAAAAAATTAGAGTGTTCAAAGCAGG-CCTTTGCTCGAATACATTAGCATGGAATAATGGAATA-GGACG--GCGGTCCTA-TTTTGTTGGTTTCTAG-AACCGCCGTAATGATTAATAGGGATAGTC-GGGGGCGTCAGTATTCAATTGTCAGAGGTGAAATTCTTGGATTTATTGAAGACTAACTACTGCGAAAGCATTCGCCAAGGATGTTTTCATTAATCAG-GAACGAAAGTTAGGGGATCGAAGACGATCAGATACCGTCGTAGTCTTAACCGTAAACTATGCCGACTAGGGATCGGGC
>Kirschsteiniothelia_arasbaranica_IRAN_2509C
TCACTGTTGCTTTGGCGGGGGGGGCTCTTCG----------------------------------------------C-AGCTCCG----CGGCC-AACCCGCCAGAGGGC---------CGAGTTCTTTAACCTCTGT-TAATC---GTGGGCT-TCTGAGTG-TGGG-CT-AA-TTTATCAAAACTTTCAACAACGGATCTCTTGGTTCTAGCGTCGATGAAGAACGCAGCGAAATGCGATAAGTAATATGAATTGCAGAATTCAGCGAATGATCGAATCTTTGAACGCACATTGCGCCCTCTGGTATCCCGGGGGGCACGCCTGTTCGAGCGTTATTACGTCCCTCAAGCCTGGC-TTGGTGT-TGGGC-----------CTCCGCCTGGAT------------TAGGCGGGGCTCTAAATACATGGGCGGC-GGCCG-TCAC-CACTCGACGTAGGGAGGTAG-GTGCCCTGCACCTATTGCGTCGT-G---CTGGTACGGGCGTCCACC-------------------------------------------------------------------------------------------------------------------------------------------------------------------------------------------------------------------------GGGA-GGTAAATTTCTTTTAAGGCTAAATATCAGCTAGAGACCGATAGCGCACAAGTAGAGTGATCGAAAGGTGAAAAGCACTTTGGAAA--GAGGGTGAAACAGCACGTGAAATTGTTGAAAGGGAAGCGCTTGCAA-CCAGAGTTGTC-CGTGGAGGCTCAG-CCGGCCCTT--GGG-TCGG-TGCACTCCCCCCACGG-ACGGGCCAGCATCAGTTTGGTCGGCCGGATAAAGGCCGTGGGAATGTGGCACCCTC----GGGTGTGTTATAGCCCGCGGCATAATACGGCCTGGCCAGACTGAGGTCGGCGCCCT--AGGCACGGATGTT-GGCGTAATGGTTGTCAGC-GGCCCGTCTTGCATTAAATCAGTTATCGTTTATTTGATAGTACCTTACTACATGGATAACCGTGGTAATTCTAGAGCTAATACATGCTAAAAGCCCCAACTTCGGGAGGGGTGTATTTATTAGATAAAAAGCCAATGCCCTCCGGGGCTCCTTGGTGATTCATGATAACTTGACGGATCGCATGGCCTTGCGCCGGCGATGGTTCATTCAAATTTCTGCCCTATCA-ACTTTCGATGGTAGGATCGGGGCCTACCATGGTATCAACGGGTAAC-----------------------------------------------------------------------------------------GGGGAATTAGGGTTCGA-TTCCGGAGAAGGAGCCTGAGAAAC-------------------------------------------------------------------GGCTACTACATCCAAGGAAGGCAGCAGGCGCGCAAATTACCCAATCCC-GACACGGGGAGGTA--------------------------------------------------------------------------GTGACAATAAATACTGATACAGGGCTCTTTTGGGTCTTGTAATTGGAATGAGTACAATTTAAACCTCTTAACGAGGAACAATTGGAGGGCAAGTCTGGTGCCAGCAGC-------------------------------------------------CGCGGTAATTCCAGCTCCAATAGCGTATATTAAAGTTGTTGCAGTTAAAAAGCTCGTAGTTGAACCTTGGGCCTGGCTGGCCGGTCCGCCTCACCGCGTGCACTGGTTCGGCCGGGCCTTTCTTTCTGGGGGGCCGCATGCTCTTCACTGGGCGTGTTGGCAAGCCAGGACTTTTACTTTGAAAAAATTAGAGTGTTCAAAGCAGG-CCTTTGCTCGAATACATTAGCATGGAATAATGGAATA-GGACG--GCGGTCCTA-TTTTGTTGGTTTCTAG-AACCGCCGTAATGATTAATAGGGATAGTC-GGGGGCGTCAGTATTCAATTGTCAGAGGTGAAATTCTTGGATTTATTGAAGACTAACTACTGCGAAAGCATTCGCCAAGGATGTTTTCATTAATCAG-GAACGAAAGTTAGGGGATCGAAGACGATCAGATACCGTCGTAGTCTTAACCGTAAACTATGCCGACTAGGGATCGGG-
>Kirschsteiniothelia_atra_CBS_109_53
??????????????????????????????????????????????????????????????????????????????????????????????????????????????????????????????????????????????????????????????????????????????????????????????????????????????????????????????????????????????????????????????????????????????????????????????????????????????????????????????????????????????????????????????????????????????????????????????????????????????????????????????????????????????????????????????????????????????????????????????????????????????????????????????????AGCGGCAACAGCCCAAATTTGAAATCTGGCCCCCT----GGGGTCCGAGTTGTAA--TTTGGAGAGGATGCCTC-GGTG-GAGGCCCCGGCCGAAG---TGCCTTTGAACGG-GCCGTCAGAGAGGGTGAGAACCCCGTCCGCGGTCGCCGGCC----CCCACCGTGTGAGGCTCCTTCGACGAGTCGAGTT---GTTTGGGAATGCAGCTCTAAATGGGA-GGTAAATTCCTTCCAAGGCTAAATATCCGCCAGAGACCGATAGCGCACAAGTAGAGTGATCGAAAGGTGAAAAGCACTTTGAAAA--GAGGGTGAAACAGCACGTGAAATTGTTGAAAGGGAAGCGCTTGCAA-CCAGAGTCGTC-CGCGGGGGCTCCA-CCGACCCTC--GGGCCCGG-TGCACT-CCCCCGCGG-CCGAGCCAGCATCAGCTCGGCCGGTCGGATAAAGGCCGTGGGAATGTGACACCCTC----GGGTGTGTTATAGCCCGCGGCACAATACGGCCTGGCCGGGCTGAGGTCAGCGCCTT--TGGCACGGATGCT-GGCGTAATGGTTGTCAGC-GGCCCGTCTTGCATTAAATCAGTTATCGTTTATTTGATAGTACCCTACTACATGGATAACCGTGGTAATTCTAGAGCTAATACATGCTAAAAGCCCCGACTGCGGAAGGGGTGTATTTATTAGATAAAAAACCAATGCCCTTCGGGGCTCCTTGGTGATTCATGATAACTCAACGGATCGCAGGGCCTTGCGCCGGCGATGGTTCATTCAAATTTCTGCCCTATCA-ACTTTCGATGGTAGGATCGGGGCCTACCATGGTATCAACGGGTAAC-----------------------------------------------------------------------------------------GGGGAATTAGGGTTCGA-TTCCGGAGAGGGAGCCTGAGAGAC-------------------------------------------------------------------GGCTACCACATCCAAGGAAGGCAGCAGGCGCGCAAATTACCCAATCCC-GACTCGGGGAGGTA--------------------------------------------------------------------------GTGACAATAAATACTGATACAGGGCTCTTTTGGGTCTTGTAATTGGAATGAGTACAATTTAAACCCCTTAACGAGGAACAATTGGAGGGCAAGTCTGGTGCCAGCAGC-------------------------------------------------CGCGGTAATTCCAGCTCCAATAGCGTATATTAAAGTTGTTGCAGTTAAAAAGCTCGTAGTTGAACCTTGGGCCTGGCTGGCCGGTCCGCCTCACCGCGTGCACTGGTTCGGCCGGGCCTTTCCTTCTGGCGAGCCACATGCCCTTCACTGGGCGTGCTGGGGAACCAGGACTTTTACTTTGAAAAAATTAGAGTGTTCAAAGCAGG-CCTTTGCTCGAATACATTAGCATGGAATAATAGAATA-GGACG--GCGGTCCTA-TTTTGTTGGTTTCTAG-AACCGCCGTAATGATTAATAGGGATAGTC-GGGGGCGTCCGTATTCAATTGTCAGAGGTGAAATTCTTGGATTTATTGAAGACGAACTACTGCGAAAGCATTCGCCAAGGATGTTTTCATTAATCAG-GAACGAAAGTTAGGGGATCGAAGACGATCAGATACCGTCGTAGTCTTAACCGTAAACCATGCCGACTAGGGATCGGGC
>Kirschsteiniothelia_atra_MFLUCC_15_0424
------------------------------------------------------------------------------------------------------------------------------------------------------------------------------------------CTTTCAACAACGGATCTCTTGGCTCTGGCGTCGATGAAGAACGCAGCGAAACGCGATAGGTAATCTGAATTGCAGAATTCAGCGAATGATCGAATCTTTGAACGCACATGGCGCCCTCTGGTACCCCGGGGGGCACGCCTGTCCGAGCGTCATCACACCCCTCAAGCCTCGC-TTGGTAT-TGGGC----------------------------------------------------------------------------------------------------------------------------------------------AGCGGCAACAGCCCAAATTTGAAATCTGGCCCCCT----GGGGTCCGAGTTGTAA--TTTGGAGAGGATGCCTC-GGTG-GAGGCCCCGGCCGAAG---TGCCTTTGAACGG-GCCGTCAGAGAGGGTGAGAACCCCGTCCGCGGTCGCCGGCC----CCCACCGTGTGAGGCTCCTTCGACGAGTCGAGTT---GTTTGGGAATGCAGCTCTAAATGGGA-GGTAAATTCCTTCCAAGGCTAAATATCCGCCAGAGACCGATAGCGCACAAGTAGAGTGATCGAAAGGTGAAAAGCACTTTGAAAA--GAGGGTGAAACAGCACGTGAAATTGTTGAAAGGGAAGCGCTTGCAA-CCAGAGTCGTC-CGCGGGGGCTCCA-CCGACCCTC--GGGCCCGG-TGTACT-CCCCCGCGG-CCGAGCCAGCATCAGCTCGGCCGGTCGGATAAAGGCCGTGGGAATGTGACACCCTC----GGGTGTGTTATAGCCCGCGGCACAATACGGCCTGGCCGGGCTGAGGTCAGCGCCTT--TGGCACGGATGCT-GGCGTAATGGTTGTCAGC-GGCCCGTCTTG------------------------------------------------------------------------------------------------------------------------------CCCTTCGGGGCTCCTTGGTGATTCATGATAACTCAACGGATCGCAGGGCCTTGCGCCGGCGATGGTTCATTCAAATTTCTGCCCTATCA-ACTTTCGATGGTAGGATCGGGGCCTACCATGGTATCAACGGGTAAC-----------------------------------------------------------------------------------------GGGGAATTAGGGTTCGA-TTCCGGAGAGGGAGCCTGAGAGAC--------------------------------------------------------------------GCTACCACATCCAAGGAAGGCAGCAGGCGCGCAAATTACCCAATCCC-GACTCGGGGAGGTA--------------------------------------------------------------------------GTGACAATAAATACTGATACAGGGCTCTTTTGGGTCTTGTAATTGGAATGAGTACAATTTAAACCCCTTAACGAGGAACAATTGGAGGGCAAGTCTGGTGCCAGCAGC-------------------------------------------------CGCGGTAATTCCAGCTCCAATAGCGTATATTAAAGTTGTTGCAGTTAAAAAGCTCGTAGTTGAACCTTGGGCCTGGCTGGCCGGTCCGCCTCACCGCGTGCACTGGTTCGGCCGGGCCTTTCCTTCTGGCGAGCCACATGCCCTTCACTGGGCGTGCTGGGGAACCAGGACTTTTACTTTGAAAAAATTAGAGTGTTCAAAGCAGG-CCTTTGCTCGAATACATTAGCATGGAATAATAGAATA-GGACG--GCGGTCCTA-TTTTGTTGGTTTCTAG-AACCGCCGTAATGATTAATAGGGATAGTC-GGGGGCGTCCGTATTCAATTGTCAGAGGTGAAATTCTTGGATTTATTGAAGACGAACTACTGCGAAAGCATTCGCCAAGGATGTTTTCATTAATCAG-GAACGAAAGTTAGGGGATCGAAGACGATCAGATACCGTCGTAGTCTTAACCGTAAACCATGCCGACT-----------
>Kirschsteiniothelia_bulbosapicalis_GZCC_23_0732
TCTCGCTTGCCTCAGCGG------CCGCTGG-------------------------------------------------CTG-----GACGGCC-AGCCCGCTGGAGG-----------GCCTCTATATCAACGCTGT--AACG---GTGGGTT-TCCGAGTC-CAGA-TG-TA-ACGCACAAAACTTTCAACAACGGATCTCTTGGCTCTGGCGTCGATGAAGAACGCAGCGAAATGCGATAAGTAGTACGAATTGCAGAATTCAGCGAATGATCGAATCTTTGAACGCACATTGCGCCCTCTGGTAGTCCGGGGGGCACGCCTGTTCGAGCGTCGTTACCACCCTCAAGCCTGGC-TTGGTCT-TGGGC-----------TGCGTCTCT----------------GGGACGGGCCTCAAACTTCTGGGCGGC-AGTGC--CCC-TGCTCTACGCGATAGGGAGTCTCTCTCCATGCGTG---GGAAGG-G--TGCGGTGCCTGCCACCTGTAGCGGCAACAGCCCAAATTTGAAATCTGGCTCCCTT-CCGGGGCTCGAGTTGTAG--TTTGGAGAGGATGCCTC-GGCG-AGGCCGCCAGTCGAAG---TCCCCTGGAACGG-GGCGTCACAGAGGGTGAGAATCCCGTCCGTGGCCGGTGGCC----CCCGCCGTGCGAGGCTCCCTCGACGAGTCGAGTT---GTTTGGGAATGCAGCTCTAAGCGGGA-GGTAAATTCCTTCTAAGGCTAAACATCCGCCAGAGACCGATAGCGCACAAGTAGAGTGATCGAAAGGTGAAAAGCACTTTGAAAA--GAGGGTGACACAGCACGTGAAATTGTTGAAGGGGAAGCGCTTGCAG-CCAGAGCGGGC-CTCGGGGGCTCCG-CCCGTCCTC--GGA-CGGG-TGCCCT-CCCTCGGGG-TCCAGCCAGCATCAGCTCGGCCGGCCGGACAAAGGCCGCGGGAATGTGGCACCTCC----GGGTGTGTTAGAGCCCGCGGCACAATGCGGCCTGGCTGGGCTGAGGACAGCGCCGT--TGGCACGGATGCT-GGCGTAATGGCTGTCAGC-GGCCCGTCTTGCATTAAATCAGTTATCGTTTATTTGATAGTGCCTTACTACATGGATAACCGTGGTAATTCTAGAGCTAATACATGCTGAAGGCCCCGACTTCGGGAGGGGTGTGTTTATTAGATAAAAAACCAACGCCCTTCGGGGCTCCTTGGTGACTCATGATAACCTGACGGATCGCATGGCCCTGCGCCGGCGATGGTTCATTCAAATTTCTGCCCTATCA-ACTTTCGATGGTAGGATCGAGGCCTACCATGGTATCAACGGGTAAC-----------------------------------------------------------------------------------------GGGGAATTAGGGTTCTATTTCCGGAGACTGGGCCTGATAAAC-------------------------------------------------------------------CGCCCAGACATCCAAGGAAGGCAGCAGGCGCGCAAATTACCCAATCCC-GACACGGGGAGGTA--------------------------------------------------------------------------GTGACAATAAATACTGATACAGGGCTCTTTTGGGTCTTGTAATTGGAATGAGTACAATCTAAACCCCTTAACGAGGAACAATTGGAGGGCAAGTCTGGTGCCAGCAGC-------------------------------------------------CGCGGTAATTCCAGCTCCAATAGCGTATATTAAAGTTGTTGCAGTTAAAAAGCTCGTAGTTGAACCTTGGGCCTGGCTGGCCGGTCCGCCTCACCGCGTGCACTGGTTCGGCCGGGCCTTTCCTCCGGGGGAGCCCCATGCCCTTCGCTGGGCGTGCGGGGGACCCCGGACGTTTACTTTGAAAAAATTAGAGTGTTCAAAGCAGG-CCTTCGCTCGAATACATTAGCATGGAATAATGGAATA-GGACG--GCGGTCCTA-TTTTGTTGGTTTCTAG-AACCGCCGTAATGATTAATAGGGATAGTC-GGGGGCGTCCGTATTCAATTGTCAGAGGTGAAATTCTTGGATTCATTGAAGACGAACTACTGCGAAAGCATTCGCCAAGGATGTTTTCATTAATCAG-GAACGAAAGTTAGGGGATCGAAGACGATCAGATACCGTCGTAGTCTTAACCGTAAACCATGCCGACTAGGGATCGGGC
>Kirschsteiniothelia_cangshanensis_MFLUCC_16_1350
TCTCTGTTGCCTTGGCGGGACC--CCCTCCGGGGG--------------------------CCGGAATGCGCGGGA---GGCAATG----CTCCC-GGCCCGCCAGAGG-------------CTTATAAAAAACACTGC--CATC---GTGTCTA-TCCGAGTC-GTGA-TTATA-AAAAGCAAAACTTTCAACAACGGATCTCTTGGTTCTGGCGTCGATGAAGAACGCAGCGAAATGCGATAAGTAGTGTGAATTGCAGAATTCAGCGAACGATCGAATCTTTGAACGCACATTGCGCCCTCTGGTATTCCGGGGGGCACGCCTATTCGAGCGTCATTTACACCCTCAAGCCTGGC-TTGGTAT-TGGGC-----------CCCCGCCCCT--------------CGGGCGGGGCCTGGAACGCCTGCGGTGG-GCGCT-GGTTCCCTCTCTCGCACCAGAAGA--ACCATCTTCACGCG---GGAGGG-G---GTCCTGGTCGCTGTCCGG-----------------TTTGAAATCCGGCCCCC------GGGTCTGAGTTGTAA--TTTGAAGAGGATGCCTC-GGTG-CGGGCCCCGATCGAAG---TTCCTTGGAACAG-GACGTCATAGAGGGTGAGAATCCCGTCTGTGGTCGGTGGCC----CCTACCGTGTGAGGCTCCTTCGACGAGTCGAGTT---GTTTGGGAATGCAGCTCTAAATGGGA-GGTAAATTTCTTCCAAGGCTAAATATCAGCCAGAGACCGATAGCGCACAAGTAGAGTGATCGAAAGGTGAAAAGCACTTTGAAAA--GAGGGTTAAAAAGCACGTGAAATTGTTGAAAGGGAAGCGCTTGCCA-CCAGAGTTGTC-CG-GGGGGTTCAG-CCGACCTTC--TGGCTCGG-TGTACT-TCCTCTCGG-GCAGGCCCGCATCAGTTCGGCCGGCCGGATAAAGGCCGCGGGAATGTAGCACCCTC----GGGTGTGTTATAGCCCGCGGTGCAATACGGCCTGGCTGGACTGAGGTCCGCGCTTC---GGCAAGGATGCG-GGCGTAATGGTGGTCAGC-GGCCCGTCTTG???????????????????????????????????????????????????????????????????????????????????????????????????????????????????????????????????????????????????????????????????????????????????????????????????????????????????????????????????????????????????????????????????????????????????????????????????????????????????????????????????????????????????????????????????????????????????????????????????????????????????????????????????????????????????????????????????????????????????????????????????????????????????????????????????????????????????????????????????????????????????????????????????????????????????????????????????????????????????????????????????????????????????????????????????????????????????????????????????????????????????????????????????????????????????????????????????????????????????????????????????????????????????????????????????????????????????????????????????????????????????????????????????????????????????????????????????????????????????????????????????????????????????????????????????????????????????????????????????????????????????????????????????????????????????????????????????????????????????????????????????????????????????????????????????????????????????????????????????????????????????????????????????????????????????????
>Kirschsteiniothelia_chiangmaiensis_MFLU_23_0358
CGTCGGTTGCCTGGGCGG------CCGGCCG-------------------------------------------------GCCGC-----GTGCCGGCCCCGCCCAAGG--------------CCCCCTCCAACGCTGT--AACG---GTGGGC--TCTGAGCG-TGGC-CT-TA-AACGTCAAAACTTTCAACAACGGATCTCTTGGCTCTGGCGTCGATGAAGAACGCAGCGAAATGCGATAAGTAGTACGAATTGCAGAATTCAGCGAATGATCGAATCTTTGAACGCACATTGCGCCCCCTGGTAGCCCGGGGGGCACGCCTGTCCGAGCGTCAATCGTCCCCTCCAGCCCGGC-TGGGTCT-TGGGC-----------CGCGCCCCTCCCCCCTCC-GTGGGGCGGGCGGGCCTCAAACGTCTGGGCGGT-GCCGA-CCCC-CCTCCAGCGCGATCGGGAGA-TTCCTCCGCGCGCG--GGATCGG-G---CCGGCGCCCGCCGCCGCCAGCGGCAGCAGCCCAAATTTGAAATCTGGCCCCCTC-GCGGGGCCCGAGTTGTAG--TTTGGAGAGGATGCCTC-GGCG-GGGCCGCCAGTCGAAG---TCCCTTGGAACGG-GGCGTCACAGAGGGTGAGAATCCCGTCCGTGGCCGGTGGCT----CCCGCCGTGCGAGGCTCCCTCGACGAGTCGAGTT---GTTTGGGAATGCAGCTCTAAGCGGGA-GGTGAATTCCTTCTAAGGCTAAACATCCGCCAGAGACCGATAGCGCACAAGTAGAGTGATCGAAAGGTGAAAAGCACTTTGGAAA--GAGGGTGACACAGCACGTGAAATTGTTGAAAGGGAAGCGCTTGCAG-CCAGAGCGGGC-CCCGGGGGCTCCG-CCCGTCCGC--GGA-CGGG-CGCCCT-CCCCCGGGG-TCCGGCCCGCATCAGCTCGGCCGGCCGGACAAAGGTCGCGGGAAGGTGGCCCCTCC----GGGGGTGTTATAGCCCGCGGCACAATGCGGCCTGGCTGGGCTGAGGCCAGCGCCTT-CGGGCACGGATGCG-GGCGTAATGGCTGTCAGC-GGCCCGTCTTGCATTAAATCAGTTATCGTTTATTTGATAGTACCTTGCTACATGGATAACCGTGGTAATTCTAGAGCTAATACATGCTGAAGGCCCCGACTTCGGAAGGGGTGTGTTTATTAGATAAAAGACCAACGCCCTCCGGGGCTCCTTGGTGATTCATAATAACCTGACGGATCGCATGGCCTTGCGCCGGCGACGGTTCATTCAAATTTCTGCCCTATCA-ACTTTCGATGGTAGGATAGGGGCCTACCATGGTATCAACGGGTAAC-----------------------------------------------------------------------------------------GGGGAATTAGGGTTCGA-TTCCGGAGAGCGAGCCTGAGAGAC-------------------------------------------------------------------GGCTCTCACATCCAAGGAAGGCAGCAGGCGCGCAAATTACCCAATCCC-GACACGGGGAGGTA--------------------------------------------------------------------------GTGACAATAAATACTGATACAGGGCTCTTTTGGGTCTTGTAATTGGAATGAGTACAATTCAAATCCCTTAACGAGGAACAATTGGAGGGCAAGTCTGGTGCCAGCAGC-------------------------------------------------CGCGGTAATTCCAGCTCCAATAGCGTATATTAAAGTTGTTGCAGTTAAAAAGCTCGTAGTTGAACCTTGGGCCTGGCTGGCCGGTCCGCCTCACCGCGTGCACTGGTTCGGCCGGGCCTTTCCTTCGGGGGAACCGCATGCCCTTCGCTGGGCGTGTCGGGGAGCCCGGACCTTTACTTTGAAAAAATTAGAGTGTTCAAAGCAGG-CCTTTGCTCGAATACATTAGCATGGAATAATGGAATA-GGACG--GCGGTTCTA-TTTTGTTGGTTTCTAG-CACCGCCGTAATGATTAATAGGGACAGTC-GGGGGCGTCCGTATTCAATTGTCAGAGGTGAAATTCTTGGATTCATTGAAGACGAACTACTGCGAAAGCATTCGCCAAGGATGTTTTCATTAATCAG-GAACGAAAGTTAGGGGATCGAAGACGATCAGATACCGTCGTAGTCTTAACCGTAAACTATGCCGACTAGGAATCGGGC
>Kirschsteiniothelia_crustacea_MFLU_21_0129
-GTCCGTTGCTTTGGCGC------CCGCCGG-------------------------------------------------CCC-CTGCCCGGGCT-GGCCCGCCAGAGG--------------ACCCCATGAACGCTCT-AGACG---ATGGCCC-TCTGAGTA-TTGA-TCAAA-CGAAACAAAACTTTCAACAACGGATCTCTTGGCTCTGGCGTCGATGAAGAACGCAGCGAAATGCGATAAGTAGTACGAATTGCAGAATTCAGCGAATGATCGAATCTTTGAACGCACATTGCGCCCCCTGGTAGCCCGGGGGGCACGCCTGTCCGAGCGTCATTCCACCCCTCAAGCCTGGC-TTGGTCT-TGGGC-----------CGCGCCCCCCTCGC-------GGGGGGGACGGGCCCCAAACTCCTGGGCGGT-GCCAC-CTTC-CAGCCAGCGTGACCGGGAG--ACTCTCCACGCGCT---GGCGGG-G-GGCGGACGCCCGCCGTGACCAGCGGCAGCAGCCCAAATTTGAAATCTGGCCCCC---TCGGGGCCCGAGTTGTAA--TTTGGAGAGGATGCCTC-GGCG-TGGCCGCCAGTCGAAG---TCCCTTGGAACGG-GGCGTCACAGAGGGTGAGAATCCCGTCCGTGGCCGGCGGCC----CCCGCCGTGCGAGGCTCCCTCGACGAGTCGAGTT---GTTTGGGAATGCAGCTCTAAGCGGGA-GGTAAATTCCTTCTAAGGCTAAACATCCGCCAGAGACCGATAGCGCACAAGTAGAGTGATCGAAAGGTGAAAAGCACTTTGAAAA--GAGGGTGAGACAGCACGTGAAATTGTTGAAAGGGAAGCGCTGGCCG-CCAGAGCGGGC-CCCGGGGGCTCCG-CCCGTCCTC--GGA-CGGG-CGCCCT-CCCCTGGGG-TCCGGCCAGCATCAGCCCGGCCGGCCGGATAAAGGCCGTGGGAATGTGGCACCCCC----GGGTGCGTTATAGCCCGCGGCACAATGCGGCCTGGCCGGACTGAGGTCAGCGCCCC--CGGCACGGATGCT-GGCGTAATGGCGGTCAGC-GGCCCGTCTTG???????????????????????????????????????????????????????????????????????????????????????????????????????????????????????????????????????????????????????????????????????????????????????????????????????????????????????????????????????????????????????????????????????????????????????????????????????????????????????????????????????????????????????????????????????????????????????????????????????????????????????????????????????????????????????????????????????????????????????????????????????????????????????????????????????????????????????????????????????????????????????????????????????????????????????????????????????????????????????????????????????????????????????????????????????????????????????????????????????????????????????????????????????????????????????????????????????????????????????????????????????????????????????????????????????????????????????????????????????????????????????????????????????????????????????????????????????????????????????????????????????????????????????????????????????????????????????????????????????????????????????????????????????????????????????????????????????????????????????????????????????????????????????????????????????????????????????????????????????????????????????????????????????????????????????
>Kirschsteiniothelia_dendryphioides_KUNCC_10431
CCTCTGTTGCCTCGACGG------ACGGGTG---------------------------------------------------CACT----------CGTTCGTCGAAGG------------CCCCCCTAATAACGCTTT--AACA---GTGGGGT-TCTGAGTG-TCGATTTTAATAGCACTAAAACTTTCAACAACGGATCTCTTGGCTCTGGCGTCGATGAAGAACGCAGCGAAACGCGATAGGTAATCTGAATTGCAGAATTCAGCGAATGATCGAATCTTTGAACGCACATGGCGCCCTCTGGTATCCCGGGGGGCACGCCTGTCCGAGCGTCATCACACCCCTCAAGCCTCGC-TTGGTAT-TGGGC-----------CCCGCCGCGTC-------------GTCGGCGGGCCTTAAACGTGCTGGCGGC-GTCGT-GGGC-CCCCGAAGCGCACATGGTC--TCGAACCGCGCGCG---AGGACG-G-CCGCGGCGCCCGCCATGGTG-----------------TTTGAAATCTGACCCCCT----GGGGCCCGAGTTGTAA--TTTGGAGAGGATGCCTC-GGTG-GAGGCCCCGGCCGAAG---TGCCTTTGAACGG-GCCGTCAGAGAGGGTGAGAACCCCGTCCGCGGTCGCCGGCC----CCCACCGTGTGAGGCTCCTTCGACGAGTCGAGTT---GTTTGGGAATGCAGCTCTAAATGGGA-GGTAAATTCCTTCCAAGGCTAAATATCCGCCAGAGACCGATAGCGCACAAGTAGAGTGATCGAAAGGTGAAAAGCACTTTGAAAA--GAGGGTGAAACAGCACGTGAAATTGTTGAAAGGGAAGCGCTTGCAA-CCAGAGTCGTC-CGCGGGGGCTCCA-CCGACCCTC--GGGCCCGG-TGTACT-CCCCCGCGG-CCGAGCCAGCATCAGCTCGGCCGGTCGGATAAAGGCCGTGGGAATGTGACACCCTC----GGGTGTGTTATAGCCCGCGGCACAATACGGCCTGGCCGGGCTGAGGTCAGCGCCTT--TGGCACGGATGCT-GGCGTAATGGTTGTCAGC-GGCCCGTCTTG---------------------TTTGATAGTACCCTACTACATGGATAACCGTGGTAATTCTAGAGCTAATACATGCT-AAGGCCCCGACTGCGGAAGGGGTGTATTTATTAGATAAAAAACCAATGCCCTCCGGGGCTCCTTGGTGATTCATGATAACTCAACGGATCGCAGGGCCTTGCGCCGGCGATGGTTCATTCAAATTTCTGCCCTATCA-ACTTTCGATGGTAGGATCGGGGCCTACCATGGTATCAACGGGTAAC-----------------------------------------------------------------------------------------GGGGAATTAGGGTTCGA-TTCCGGAGAGGGGGCCTGAGGAAC-------------------------------------------------------------------GGCCACCACATCCAAGGAAGGCAGCAGGCGCGCAAATTACCCAATCCC-GACTCGGGGAGGTA--------------------------------------------------------------------------GTGACAATAAATACTGATACAGGGCTCTTTTGGGTCTTGTAATTGGAATGAGTACAATTTAAACCCCTTAACGAGGAACAATTGGAGGGCAAGTCTGGT--CAGCAGC-------------------------------------------------TGCTG--------------------------------GTGCCAGCAAAAGCG--------------------------------------------------------------------------TGGGGGGCCCC-------------------TCGAGGGGGGGGGGC------------------------------------CTCTTGCCC-----------------------------------------------------------------------------------------------------------------------------------------------------------------------------------------------------------------------------------------------------------------------------
>Kirschsteiniothelia_dendryphioides_KUNCC_10499
CCTCTGTTGCCTCGACGG------ACGGGTG---------------------------------------------------CACT----------CGTTCGTCGAAGG-----------CCCCCCCTAATAACGCTTT--AACA---GTGGGGT-TCTGAGTG-TCGATTTTAATAGCATTAAAACTTTCAACAACGGATCTCTTGGCTCTGGCGTCGATGAAGAACGCAGCGAAACGCGATAGGTAATCTGAATTGCAGAATTCAGCGAATGATCGAATCTTTGAACGCACATGGCGCCCTCTGGTATCCCGGGGGGCACGCCTGTCCGAGCGTCATCACACCCCTCAAGCCCCGC-TTGGTAT-TGGGC-----------CCCGTCGCGTC-------------GTCGGCGGGCCTTAAACGTGCTGGCGGC-GTCGT-GGGC-CCCCGAAGCGCACATGGTC--TCGAACCGCGCGCG---AGGACG-G-CCGCGGCGCCCGCCACGGTG????????????????????????????????????????????????????????????????????????????????????????????????????????????????????????????????????????????????????????????????????????????????????????????????????????????????????????????????????????????????????????????????????????????????????????????????????????????????????????????????????????????????????????????????????????????????????????????????????????????????????????????????????????????????????????????????????????????????????????????????????????????????????????????????????????????????????????????????????????????????????????????????????????????????????????????????????????????????????????????????????????????????????????????????????????????????????????????????????????????????????????????????????????????????????????????????????????????????????????????????????????????????????????????????????????????????????????????????????????????????????????????????????????????????????????????????????????????????????????????????????????????????????????????????????????????????????????????????????????????????????????????????????????????????????????????????????????????????????????????????????????????????????????????????????????????????????????????????????????????????????????????????????????????????????????????????????????????????????????????????????????????????????????????????????????????????????????????????????????????????????????????????????????????????????????????????????????????????????????????????????????????????????????????????????????????????????????????????????????????????????????????????????????????????????????????????????????????????????????????????????????????????????????????????????????????????????????????????????????????????????????????????????????????????????????????????????????????????????????????????????????????????????????????????????????????????????????????
>Kirschsteiniothelia_dushanensis_18D_43
CCTCTGTTGCTTTGGCGTGGC--GCCGCCTA-GGGCGGCCCTCGAACGGCAAGACGGCCGTTCGGGAGCGTGGTAGGTCCTCCCCT----ATCAC-GGCCCGTCTAAGG------------GCCTTTACCGAACCCTTG--TAT----GTAAACT-TCGGAGTG-TTGG-CT-AG-TAGACTAAAACTTTCAACAACGGATCTCTTGGTTCTGGCGTCGATGAAGAACGCAGCGAAATGCGATAAGTAGTGTGAATTGCAGAATTCAGCGAACGATCGAATCTTTGAACGCACATTGCGCCCTATGGTATTCCGTAGGGCACGCCTATTCGAGCGTCATGTAGCCCCTCAAGCCCTGC-TTGGTAT-TGGGC-----------CCCGCCCTCC--------------GTGGGCGGGCCTAAAATGCATCCGGTAG-GCGGC-GGCC-CCTCTAGTGCACCAGAAGT--CATCTTCACGCGCG---GGAGGGAG---GGCC--------------????????????????????????????????????????????????????????????????????????????????????????????????????????????????????????????????????????????????????????????????????????????????????????????????????????????????????????????????????????????????????????????????????????????????????????????????????????????????????????????????????????????????????????????????????????????????????????????????????????????????????????????????????????????????????????????????????????????????????????????????????????????????????????????????????????????????????????????????????????????????????????????????????????????????????????????????????????????????????????????????????????????????????????????????????????????????????????????????????????????????????????????????????????????????????????????????????????????????????????????????????????????????????????????????????????????????????????????????????????????????????????????????????????????????????????????????????????????????????????????????????????????????????????????????????????????????????????????????????????????????????????????????????????????????????????????????????????????????????????????????????????????????????????????????????????????????????????????????????????????????????????????????????????????????????????????????????????????????????????????????????????????????????????????????????????????????????????????????????????????????????????????????????????????????????????????????????????????????????????????????????????????????????????????????????????????????????????????????????????????????????????????????????????????????????????????????????????????????????????????????????????????????????????????????????????????????????????????????????????????????????????????????????????????????????????????????????????????????????????????????????????????????????????????????????????????????????????????
>Kirschsteiniothelia_ebriosa_CBS_H_23379
??????????????????????????????????????????????????????????????????????????????????????????????????????????????????????????????????????????????????????????????????????????????????????????????????????????????????????????????????????????????????????????????????????????????????????????????????????????????????????????????????????????????????????????????????????????????????????????????????????????????????????????????????????????????????????????????????????????????????????????????????????????????????????????????????----------------------------------------------------------------------------------------------------------------------------------------------------------------------------------------------------TTTGGAAGT------------------AAAAAATCGTAACAAGGCTAAATATCCGCCAGAGACCGATAGCGCACAAGTAGAGTGATCGAAAGGTGAAAAGCACTTTGAAAA--GAGGGTGAAACAGCACGTGAAATTGTTGAAAGGGAAGCGCTTGCAA-CCAGAGTCGTT-CGCGGGGGCTCCA-TCGGCCCTC--GGGCCCGG-TGCACT-CCCCCGCGG-TCGGGCCAGCATCAGCTCGGCCGGTCGGATAAAGGTCGTGGGAATGTGACACCTCC----GGGTGTGTTATAGCCCGCGGCACAATACGGCCCGGCTGGGCTGAGGTCAGCGCCTTCATGGCACGGATGCT-GGCGTAATGGTTGTCAGC-GGCCCGTCTTG???????????????????????????????????????????????????????????????????????????????????????????????????????????????????????????????????????????????????????????????????????????????????????????????????????????????????????????????????????????????????????????????????????????????????????????????????????????????????????????????????????????????????????????????????????????????????????????????????????????????????????????????????????????????????????????????????????????????????????????????????????????????????????????????????????????????????????????????????????????????????????????????????????????????????????????????????????????????????????????????????????????????????????????????????????????????????????????????????????????????????????????????????????????????????????????????????????????????????????????????????????????????????????????????????????????????????????????????????????????????????????????????????????????????????????????????????????????????????????????????????????????????????????????????????????????????????????????????????????????????????????????????????????????????????????????????????????????????????????????????????????????????????????????????????????????????????????????????????????????????????????????????????????????????????????
>Kirschsteiniothelia_emarceis_MFLUCC_10_0037
CCTCTGTTGCCTCGACGG------ACGGGTG---------------------------------------------------CACT----------CGTTCGTCGAAGG------------CCCCCCTAACAACGCTTT--AACG---GTGGGGT-TCTGAGTG-TCGATTTTAATAGCACTAAAACTTTCAACAACGGATCTCTTGGCTCTGGCGTCGATGAAGAACGCAGCGAAACGCGATAGGTAATCTGAATTGCAGAATTCAGCGAATGATCGAATCTTTGAACGCACATGGCGCCCTCTGGTATCCCGGGGGGCACGCCTGTCCGAGCGTCATTACACCCCTCAAGCCTCGC-TTGGTAT-TGGGC-----------CCCGCCGCGTC-------------GTCGGCGGGCCTTAAACGTGCTGGCGGC-GTCGT-GGGC-CCCCGAAGCGCACATGGTC--TCGAACCGCGCGCG---AGGACG-G-CCGCGGCGCCCGCCACGGTGAGCGGCAACAGCTCAAATTTGAAATCTGGCCCTCC--CGGGGGTCCGAGTTGTAA--TTTGCAGAGGGTGCTTT-GGCA-TCGGCTGCGGTCCAAG---TCCCTTGGAACAG-GGCGTCGGAGAGGGTGAGAATCCCGTATCTGGCCGCCAGCC----TTCGCCGTGTAAAGCCCCTTCGACGAGTCGAGTT---GTTTGGGAATGCAGCTCAAAGTGGGA-GGTAAATTTCTTCTAAAGCTAAATACCGGCCAGAGACCGATAGCGCACAAGTAGTGTGAACGAAAGATGAAAAGCACTTTGGAAA--GAGAGTCAAAAAGCACGTGAAATTGTTGAAAGGGAAGCGCTTGCAG-CCAGACGTGCC-CGCGGTCGCTCAG-CCAGGCCCT--TCGCCTGG-TGCACT-CCTCCGCGG-GCAGGCCAGCATCGGTTCCGGTGGTCGGACAAAGGCCTGCTAAACGTACCTCCCCC---GGGAGGACTTATAGGGT-AGGTGGCATACGGCCAGCCGGGATCGAGGTCCGCGCTTC---GGCGAGGATGCT-GGCGTAATGGTGGCAAGC-GGCCCGTCTTG???????????????????????????????????????????????????????????????????????????????????????????????????????????????????????????????????????????????????????????????????????????????????????????????????????????????????????????????????????????????????????????????????????????????????????????????????????????????????????????????????????????????????????????????????????????????????????????????????????????????????????????????????????????????????????????????????????????????????????????????????????????????????????????????????????????????????????????????????????????????????????????????????????????????????????????????????????????????????????????????????????????????????????????????????????????????????????????????????????????????????????????????????????????????????????????????????????????????????????????????????????????????????????????????????????????????????????????????????????????????????????????????????????????????????????????????????????????????????????????????????????????????????????????????????????????????????????????????????????????????????????????????????????????????????????????????????????????????????????????????????????????????????????????????????????????????????????????????????????????????????????????????????????????????????????
>Kirschsteiniothelia_esperanzae_T_Raymundo_6581
CTGGCTGTGCCTCGGCGG----TCCCGCCGG-------------------------------------------------CTGTTC----AGGCT-GGCCCGCCAGAGG-------------ACCTCTATCAACGCTGT--AACA---GTGGGTG-TCCGAGTG-TACG-CG-TA-ACGCATAAAACTTTCAACAACGGATCTCTTGGCTCTGGCGTCGATGAAGAACGCAGCGAAATGCGATAAGTAGTACGAATTGCAGAATTCAGCGAATGATCGAATCTTTGAACGCACATTGCGCCCCCTGGTAGTCCGGAGGGCACGCCTGTTCGAGCGTCATTAACCCCCTCAAGCCTAGC-TTGGTAT-TGGGC-----------CCCGTCCCTTC-------------GAGGACGGGCCTTAAACTTCTGGGCGGC-ACTGC-CTCT--GCTCTATGCAACGGGGAGT-CTCTTCCATGCGTA---GAGCGG-G-CGGGGGTGCCTGCCATCTAT-----------------------------------------------AGTTGTAATTTTTGAAGAGGATGCCTC-GGTG-CGGGCCCCGATCGAAGTATTCCTTGTGAACAG-GACGTCATAGAGGGTGAGAATCCCGTCTGTGGTCGGTGGCA---CCCTACCGTGTGAGGCTCCTTCGACGAGTCGAGTTGGGGTTTGGGAATGCAGCTCTAAATGGGATGGTAAATTTCTTCCAAGGCTAAATATCAGCCAGAGACCGATAGCGCACAAGTAGAGTGATCGAAAGGTGAAAAGCACTTTGAAAA--GAGGGTTAAAAAGCACGTGAAATTGTTGAAAGGGAAGCGCTTGCCA-CCAGAGTTGTC-CG-GGGGGTTCAG-CCGACCTTC--TGGCTCGG-TGTACT-TCCTCTCGG-GCAGGCCCGCATCAGTTCGGCCGGCCGGATAAAGGCCGCGGGAATGTAGCACCCTC----GGGTGTGTTATAGCCCGCGGTGCAATACGGCCTGGCTGGACTGAGGTCCGCGCTTC---GGCAAGGATGCG-GGCGTAATGGTGGTCAGC-GGCCCGTCTTG???????????????????????????????????????????????????????????????????????????????????????????????????????????????????????????????????????????????????????????????????????????????????????????????????????????????????????????????????????????????????????????????????????????????????????????????????????????????????????????????????????????????????????????????????????????????????????????????????????????????????????????????????????????????????????????????????????????????????????????????????????????????????????????????????????????????????????????????????????????????????????????????????????????????????????????????????????????????????????????????????????????????????????????????????????????????????????????????????????????????????????????????????????????????????????????????????????????????????????????????????????????????????????????????????????????????????????????????????????????????????????????????????????????????????????????????????????????????????????????????????????????????????????????????????????????????????????????????????????????????????????????????????????????????????????????????????????????????????????????????????????????????????????????????????????????????????????????????????????????????????????????????????????????????????????
>Kirschsteiniothelia_extensa_MFLU_21_0130
CGCGCGTTGCTTCGGCGG------CTGCGGG-------------------------------------------------CCC-CCG--TGGGCC-CGCCCGCCCGAGG------------ACCGTCTCCAAACGCTAC--AACC---CTGCGGC-TCTGAGTG-ACGA-CG-TA-ACATCAAAAACTTTCAACAACGGATCTCTTGGCTCTGGTGTCGATGAAGAACGCAGCGAAATGCGATAAGTAGTACGAATTGCAGAATTCAGCGAATGATCGAATCTTTGAACGCACATTGCGCCCCCTGGCATCCCGGGGGGCACGCCTGTCCGAGCGTCATTACGCCCCTCAAGCCTGGC-TTGGTACCTGGGC-----------CGCGCCCCTC-------------GCGGGGCGGGCCTGAAACCCCTGGGCGGC-GCCGC-TCCC-CGCCTGGCGTGACCAGGAGCACCCCTCCACACGTC---GGCGCG-G---GCGGTGCCCGCCGCGAGTAGCGGCAGCAGCCCAAATTTGAAATCTGGCCCCC------GGGCCCGAGTTGTAA--TTTGGAGAGGATGCCTC-GGTG-GGGCCGCCAGTCGAAG---TTCCTTGGAACAG-GGCGTCACAGAGGGTGAGAATCCCGTCCGTGGCCGGCGGCC----TCCACCGTGCGAGGCTCCCTCGAAGAGTCGAGTT---GTTTGGGAATGCAGCTCTAAGCGGGA-GGTACATTCCTTCTAAGGCTAAATATCCACCAGAGACCGATAGCGCACAAGTAGAGTGATCGAAAGGTGAAAAGCACTTTGAAAA--GAGGGTGACACAGCACGTGAAATTGTTGAAAGGGAAGCGCTTGCAA-CCAGAGTTGAC-CCCCGGGGCTCAG-CCCGTCCTC--GGA-CGGG-TGCACT-CCCCGGGGG-CCAGGCCAGCATCAGCTCGGCCGGCCGGATAAAGGCCGCGGGAATGTGGCACCTGC----GGGTGTGTTATAGCCCGCGGCACAATGCGGCCTGGCCGGGCTGAGGTCAGCGCTCC---GGCACGGATGCT-GGCGTAATGGTTGTCAGC-GGCCCGTCTTG???????????????????????????????????????????????????????????????????????????????????????????????????????????????????????????????????????????????????????????????????????????????????????????????????????????????????????????????????????????????????????????????????????????????????????????????????????????????????????????????????????????????????????????????????????????????????????????????????????????????????????????????????????????????????????????????????????????????????????????????????????????????????????????????????????????????????????????????????????????????????????????????????????????????????????????????????????????????????????????????????????????????????????????????????????????????????????????????????????????????????????????????????????????????????????????????????????????????????????????????????????????????????????????????????????????????????????????????????????????????????????????????????????????????????????????????????????????????????????????????????????????????????????????????????????????????????????????????????????????????????????????????????????????????????????????????????????????????????????????????????????????????????????????????????????????????????????????????????????????????????????????????????????????????????????
>Kirschsteiniothelia_fluminicola_MFLUCC_16_1263
CCTCTGTTGCTTCGGCGTGGC--GCCGCCTGGAGGCGGCCCTCGGACGGCTGGCTGGCCGCCCGGGAGCGTGGTGGGT-TCTCCCC----ACCGC-GGCACGCCTGAGG--------------GCCACTGAAACCCCTC--TAT----GTGAGTG-TCGGAGTG-TTAG-CG-AG-TAGACTAAAACTTTCAACAACGGATCTCTTGGTTCTGGCGTCGATGAAGAACGCAGCGAAATGCGATAAGTAGTGTGAATTGCAGAATTCAGCGAACGATCGAATCTTTGAACGCACATTGCGCCCTATGGTAGTCCGTAGGGCACGCCTATTCGAGCGTCATGTAGCCCGTCAAGCCCTGC-TTGGTAT-TGGGC-----------CCCGCCCTCC--------------ACGGGCGGGCCTTAAACGTATCCGGTAG-GCGGC-GGCCAACTCCAGTGCACCAGAAGT--CAGCTTCACGCGCG---AGGGGGAG---GCCGTGGCCGTCCGAGAG-----------------TTTGAAATCCGGCCCCC------GGGCCCGAGTTGTAA--TTTGCAGAGGGTGCCTC-GGCC-TAAGCCCCGATCGAAG---TTCCTTGGAACAGCGACATCACAGAGGGTGAGAATCCCGTCCGTGGTCGGTGGCG----GCGGCCGTGTGAGGCCCCTTCGACGAGTCGAGTT---GTTTGGGAATGCAGCTCTAAATGGGA-GGTAAATTTCTTCCAAGGCTAAATATCAGCCAGAGACCGATAGCGCACAAGTAGAGTGATCGAAAGGTGAAAAGCACTTTGAAAA--GAGGGTTAAACAGCACGTGAAATTGTTGAAAGGGAAGCGCTTGCAA-CCAGAGTTGCC-CG-GGCGGTTCAG-CCGACCTTC--TGGCTCGG-TGTACT-TCCGTCCGG-GCAGGCCAGCATCAGTTCGGCCGGCCGGATAAAGGCCGTGGGAATGTGGCACCTTC----GGGTGTGTTATAGCCCGCGGCACAATACGGCCTGGCTGGACTGAGGTCCGCGCCTC---GGCAAGGATGCT-GGCGTAATGGTTGTCAGC-GGCCCGTCTTG???????????????????????????????????????????????????????????????????????????????????????????????????????????????????????????????????????????????????????????????????????????????????????????????????????????????????????????????????????????????????????????????????????????????????????????????????????????????????????????????????????????????????????????????????????????????????????????????????????????????????????????????????????????????????????????????????????????????????????????????????????????????????????????????????????????????????????????????????????????????????????????????????????????????????????????????????????????????????????????????????????????????????????????????????????????????????????????????????????????????????????????????????????????????????????????????????????????????????????????????????????????????????????????????????????????????????????????????????????????????????????????????????????????????????????????????????????????????????????????????????????????????????????????????????????????????????????????????????????????????????????????????????????????????????????????????????????????????????????????????????????????????????????????????????????????????????????????????????????????????????????????????????????????????????????
>Kirschsteiniothelia_guangdongensis_ZHKUCC_22_0233
GGCCCGTTGCTTTGGCGG------CTGCCGG-------------------------------------------------CCT-CC----GGGC--CCCCCGCCAGAGG--------------ACTCCATCAACGCTGT--AACA---GTGGCTCTTCCGAGTG-TAGA-CC-AA-ACGCATAAAACTTTCAACAACGGATCTCTTGGCTCTGGCGTCGATGAAGAACGCAGCGAAATGCGATAAGTAGTACGAATTGCAGAATTCAGCGAATGATCGAATCTTTGAACGCACATTGCGCCCCTCGGTAGCCCGGGGGGCACGCCTGTTCGAGCGTCATCACACCCCTCAAGCCTGGC-TTGGTTC-TGGGC-----------CCCGTCCCTCT-------------GGGGACGGGCCTCAAACGCCTGGGCGGT-GCCGC-CTCC--CCCCAGCGTGACAGGGAG--CTTCTCCACGCGCT---GGCCGG-G---GCGACGCCCGCCGCGATCAGCGGCAGCAGCCCAAATTTGAAATCTGGCCCCCT--GCGGGGCCCGAGTTGTAA--TTTGGAGAGGATGCCTC-GGTG-GGGCCGTCTGTTGAAG---TTTCTTGGAACCG-GGCGTCACAGAGGGGGAGGATCCCGTCCGTGGCCGACGCCT----TCCCTCGTTCGAGGCTCCCTCGCGGAGTGGAGTT---GTTGGGGAATGCAGTTTTAAGCGGGA-GGTAAATTCTTTTTAAGGTTAATCATCCGCCAGAGACCGATAGCGCACAAGTAGAGTGATCGAAAGGTGAAAAGCACTTTGAAAA--GAGGGTGACTCAGCACGTGAAATTGTTGAAAGGGAAGCGCTTGCAG-CCAGAGCGGGC-CCCGGGGGCTCCG-CCCGTCCTC--GGA-CGGG-CGCCCT-CCCTCGGGG-TCCGGCCAGCATCAGCCCGGCCGGCCGGATAAACACCGTGGGAATGTGTCCCCTCC----GGGTGTGTTATAGCCCGCGGCACAATGCGGCCTGGCCGGTCGGAGGTCAGCCCCCT--AGGCGCGGATGGT-GGTGTAATGTCTGTCACC-GGCCTGTCTTG???????????????????????????????????????????????????????????????????????????????????????????????????????????????????????????????????????????????????????????????????????????????????????????????????????????????????????????????????????????????????????????????????????????????????????????????????????????????????????????????????????????????????????????????????????????????????????????????????????????????????????????????????????????????????????????????????????????????????????????????????????????????????????????????????????????????????????????????????????????????????????????????????????????????????????????????????????????????????????????????????????????????????????????????????????????????????????????????????????????????????????????????????????????????????????????????????????????????????????????????????????????????????????????????????????????????????????????????????????????????????????????????????????????????????????????????????????????????????????????????????????????????????????????????????????????????????????????????????????????????????????????????????????????????????????????????????????????????????????????????????????????????????????????????????????????????????????????????????????????????????????????????????????????????????????
>Kirschsteiniothelia_inthanonensis_MFLUCC_23_C0277
CCTCTGTTGCTTCGACGG------TCGCCGG-------------------------------------------------GCGT-------CGCCCGGCCCGTCGGGGG------------CCTCGTCTTGAACGCTAC--AACC---GTGGGGC-TCTGAGTA-TCGA----TGGAACGTCAAAACTTTCAACAACGGATCTCTTGGCTCTGGCGTCGATGAAGAACGCAGCGAAATGCGATAAGTGGTACGAATTGCAGAATTCAGTGAATGATCGAATCTTTGAACGCACATTGCGCCCCCTGGTAGCCCGGGGGGCACGCCTGTCCGAGCGTCATCTC-TCCCTCAAGCCTGGC-TTGGTCT-TGGGC-----------CGCGCCCTCCCCTC-------GGGGCGGGCGGGCCTCAAACTCCTGGGCGGT-GTCGT-CCCT-CCACTGATGTGACCGGGAGA-TCTCTCCACACATC---AGCGGG-G---GCGGCGCTCGCCGTGACGAGCGGCAGCAGCCCAAATTTGAAATCTGGCCTCCTC-TCGGGGCCCGAGTTGTAG--TTTGGAGAGGATGCCTC-GGCG-GGGCCGCCAGTCGAAG---TCCCTTGGAACGG-GGCGTCGCAGAGGGTGAGAATCCCGTCCGTGGCCGGCGGTC----CCCGCCGTGCGAGGCTCCCTCGAAGAGTCGAGTT---GTTTGGGAATGCAGCTCTAAGTGGGA-GGTAAATTCCTTCTAAGGCTAAACATCCGCCAGAGACCGATAGCGCACAAGTAGAGTGATCGAAAGGTGAAAAGCACTTTGAAAA--GAGGGTGACACAGCACGTGAAATTGTTGAAAGGGAAGCGCTTGCAG-CCAGAGTTGGC-CCCGGGGGCTCCG-TCCGTCCTC--GGA-CGGG-CGCCCT-CCCCCGGGG-CCAGGCCAGCATCAGCCTGGCCGGCCGGACAAAGGCCGCGGGAATGTAGCACCCTC----GGGTGTGTTA-AGCCCGCGGCACAATGCGGCCTGGCCGGGCTGAGGTCAGCGCCTT-CGGGCACGGATGCT-GGCGTAATGGCTGTCAGC-GGCCCGTCTTGCATTAAATCAGTTATCGTTTATTTGATAGTACCTTACTACATGGATAACCGTGGTAATTCTAGAGCTAATACATGCTGAAGGCCCCGACTTCGGGAGGGGTGTGTTTATTAGATAAAAGGCCAACGCCCTTCGGGGCTCCTTGGTGATTCATGATAACCTGACGGATCGCATGGCCTTGCGCCGGCGATGGTTCATTCAAATTTCTGCCCTATCA-ACTTTCGATGGTAGGATCGAGGCCTACCATGGTATCAACGGGTAAC-----------------------------------------------------------------------------------------GGGGAATTAGGGTTCGA-TTCCGGAGAACGAGCCTGAGAAAC-------------------------------------------------------------------GGCTATTACATCCAAGGAAGGCAGCAGGCGCGCAAATTACCCAATCCC-GACACGGGGAGGTA--------------------------------------------------------------------------GTGACAATAAATACTGATACAGGGCTCTTTTGGGTCTTGTAATTGGAATGAGTACAATTTAAACCCCTTAACGAGGAACAATTGGAGGGCAAGTCTGGTGCCAGCAGC-------------------------------------------------CGCGGTAATTCCAGCTCCAATAGCGTATATTAAAGTTGTTGCAGTTAAAAAGCTCGTAGTTGAACCTTGGGCCTGGCTGGCCGGTCCGCCTCACCGCGTGCACTGGTTCGGCCGGGCCTTTCCTTCTGGGGAGCCGCATGCCCTTCATTGGGCGTGTCGGGGAGCCAGGACGTTTACTTTGAAAAAATTAGAGTGTTCAAAGCAGG-CCTTTGCTCGAATACATTAGCATGGAATAATGGAATA-GGACG--GCGGTCCTA-TTTTGTTGGTTTCTAG-AACCGCCGTAATGATTAATAGGGACAGTC-GGGGGCGTCCGTATTCAATTGTCAGAGGTGAAATTCTTGGATTTATTGAAGACGAACTACTGCGAAAGCATTCGCCAAGGATGTTTTCATTAATCAG-GAACGAAAGTTAGGGGATCGAAGACGATCAGATACCGTCGTAGTCTTAACCGTAAACCATGCCGACTAGGGATCGGGC
>Kirschsteiniothelia_laojunensis_KUN_L_88727
-ACCGGTTGCTTTGGCGG------CCGCCGG-------------------------------------------------TCC-TT----GGACC-GGCCCGCCAGAGG------------CCCCCCCTCGAACGCCGT--AACG---GTGACCC-TCCGAGCA-TGG--CT-CA-ACGCAGAAAACTTTCAACAACGGATCTCTTGGCTCTGGCGTCGATGAAGAACGCAGCGAAATGCGATAACTAATACGAATTGCAGAATTCAGTGAACGATCGAATCTTTGAACGCACATTGCGCCGCCCGGTAGCCCGGGGGGCACGCCTGTTCGAGCGTCATCACACCCCTCAAGCCTGGC-TTGGTGT-TGGGC-----------CGCGCCCCCTT-------------CGGGGCGGGCCTCAAACTTTTGGGCGAC-GCCGC-CCCC-CACCCAGCGTGACAGGGAG--ACCCTCCACGCGCT---GGTCGG-G---GCGACGTCTGCCGTAAGCAGCGGCAGCAGCCCAAATTTGAAATCTGGCCCCCCCTTCGGGGCCCGAGTTGTAG--TTTGGAGAGGATGCCTC-GGCG-TGGCTGCCAGTCGAAG---TCCCCTGGAACGG-GGCGTCACAGAGGGTGAGAATCCCGTCCGTGGCCGGCGGCC----CTCGCCATGCGAGGCTCCCTCGACGAGTCGAGTT---GTTTGGGAATGCAGCTCCAAGCGGGA-GGTAAATTCCTTCTAAGGCTAAACATCCGCCAGAGACCGATAGCGCACAAGTAGAGCGATCGAAAGGTGAAAAGCACTTTGAAAA--GAGGGTGAAACAGCACGTGAAATTGTTGAAAGGGAAGCGCTGGCAG-TCAGAGCGGGC-CTCGGGGGCTCCG-CGCGTCCTC--GGA-CGGG-CGCCCT-CCCCCGAGG-TCCGGCCAGCATCAGCCCGGCCGGCCGGACAAAGGCCGTGGGAACGTGGCACCTCC----GGGTGTGTTATAGCCCGCGGCAGAATGCGGCCTGGCCGGACTGAGGTCAGCGCCCT--GGGCACGGATGCT-GGCGTAATGGCTGTCAGC-GGCCCGTCTTG???????????????????????????????????????????????????????????????????????????????????????????????????????????????????????????????????????????????????????????????????????????????????????????????????????????????????????????????????????????????????????????????????????????????????????????????????????????????????????????????????????????????????????????????????????????????????????????????????????????????????????????????????????????????????????????????????????????????????????????????????????????????????????????????????????????????????????????????????????????????????????????????????????????????????????????????????????????????????????????????????????????????????????????????????????????????????????????????????????????????????????????????????????????????????????????????????????????????????????????????????????????????????????????????????????????????????????????????????????????????????????????????????????????????????????????????????????????????????????????????????????????????????????????????????????????????????????????????????????????????????????????????????????????????????????????????????????????????????????????????????????????????????????????????????????????????????????????????????????????????????????????????????????????????????????
>Kirschsteiniothelia_lignicola_MFLUCC_10_0036
CCTCTGTTGCCTCGGCGG------ACGG----------------------------------------------------TCCCGC----------CGTCCGTCGGAGG-------------ACCTATAATCACGCTCT--AACGA-TGTGGGGG-TCTGAGTG-TCGGCTTTAA-TGGCTTAAAACTTTCAACAACGGATCTCTTGGCTCTGGCGTCGATGAAGAACGCAGCGAAACGCGATAGGTAATCTGAATTGCAGAATTCAGCGAATGATCGAATCTTTGAACGCACATGGCGCCCTCTGGTATTCCGGGGGGCACGCCTGTCCGAGCGTCATCACACCCCTCAAGCCTCGC-TTGGTAT-TGGGC-----------CGCGCCGCTAT-------------GTCGGCGGGCCTTAAACGTGCTGGCGGC-GTCGCGGGGC-CTCCGAAGCGCACATGGTC--TTGCACCACGCGCG---AGGACG-GCCCGTGTCGCCCGCCACGGTGAGCGGCAGCAGCCCAAATTTGAAATCTGGCCCCC-----GGGGCCCGAGTTGTAA--TTTGGAGAGGATGCCTC-GGTG-GGGGCCCCGGCCGAAG---TGCCTTTGAACGG-GCCGTCAGAGAGGGTGAGAACCCCGTCCGCGGTCGCGGGTC----ACCACCGTGTGAGGCTCCTTCGACGAGTCGAGTT---GTTTGGGAATGCAGCTCTAAATGGGA-GGTAAATTCCTTCCAAGGCTAAATATCCGCCAGAGACCGATAGCGCACAAGTAGAGTGATCGAAAGGTGAAAAGCACTTTGAAAA--GAGGGTGAAACAGCACGTGAAATTGTTGAAAGGGAAGCGCTTGCAA-CCAGAGTCGTC-CGCGGGGGCTCCA-CCGACCCTC--GGGCCCGG-TGTACT-CCCCCGCGG-CCGGGCCAGCATCAGCTCGGCCGGCCGGATAAAGGCCGTGGGAATGTGACACCTCC----GGGTGTGTTATAGCCCGCGGCACAATACGGCCTGGCCGGGCTGAGGTCAGCGCCTT--TGGCACGGATGCT-GGCGTAATGGTTGTCAGC-GGCCCGTCTTGCATTAAATCAGTTATCGTTTATTTGATAGTACCCTACTACATGGATAACCGTGGTAATTCTAGAGCTAATACATGCTAAAAGCCCCGACTGCGGAAGGGGTGTATTTATTAGATAAAAAACCAATGCCCTTCGGGGCTCCTTGGTGATTCATGATAACTCAACGGATCGCAGGGCCTTGCGCCGGCGATGGTTCATTCAAATTTCTGCCCTATCA-ACTTTCGATGGTAGGATCGGGGCCTACCATGGTATCAACGGGTAAC-----------------------------------------------------------------------------------------GGGGAATTAGGGTTCGA-TTCCGGAGAAGGGGCCTTAGAAAT-------------------------------------------------------------------GGCCACTACATCCAAGGAAGGCAGCAGGCGCGCAAATTACCCAATCCC-GACTCGGGGAGGTA--------------------------------------------------------------------------GTGACAATAAATACTGATACAGGGCTCTTTTGGGTCTTGTAATTGGAATGAGTACAATTTAAACCCCTTAACGAGGAACAATTGGAGGGCAAGTCTGGTGCCAGCAGC-------------------------------------------------CGCGGTAATTCCAGCTCCAATAGCGTATATTAAAGTTGTTGCAGTTAAAAAGCTCGTAGTTGAACCTTGGGCCTGGCTGGCCGGTCCGCCTCACCGCGTGCACTGGTTCGGCCGGGCCTTTCCTTCTGGGGAGCCACATGCCCTTCACTGGGCGTGCTGGGGAACCAGGACTTTTACTTTGAAAAAATTAGAGTGTTCAAAGCAGG-CCTTTGCTCGAATACATTAGCATGGAATAATAGAATA-GGACG--GCGGTCCTA-TTTTGTTGGTTTCTAG-AACCGCCGTAATGATTAATAGGGATAGTC-GGGGGCGTCCGTATTCAATTGTCAGAGGTGAAATTCTTGGATTTATTGAAGACGAACTACTGCGAAAGCATTCGCCAAGGATGTTTTCATTAATCA--GAACGAAAGTTAGGGGATCGAAGACGATCAGATACCGTCGTAGTCTTAACCGTAAACCATGCCGACTAGGGATCGGGC
>Kirschsteiniothelia_longirostrata_GZCC_23_0733
-GCCCGTTGCTTTGGCGG------CCGCCGG-------------------------------------------------CCC-TC----GGGCG-GGCCCGCCGGAGG--------------ACCTCCCAAACACCGTGAAACA---GTGCGAC-TCCGAGTC-TAGA-CC-AA-ACGAATAAAACTTTCAACAACGGATCTCTTGGCTCTGGCGTCGATGAAGAACGCAGCGAAATGCGATAAGTAGTACGAATTGCAGAATTCAGCGAATGATCGAATCTTTGAACGCACATTGCGCCCCCTGGTAGCCCGGGGGGCACGCCTGTTCGAGCGTCATCACACCCCTCAAGCCTGGC-TTGGTCT-TGGGC-----------CACGCCCTCCCCCTCTCCGGGGGGGGGGGCGGGCCCCAAACTCCTGGGCGGC-GTCCC-CTCC-CACCCAGCGTGACCGGGAG--ACTCTCCACGCGCT---GGTGGG-G---GCGATGCCCGCCGTGACC------------------------------CCCC---CCGGGGCCCGAGTTGTAA--TTTGGAGAGGATGCCTC-GGCG-TGGCCGCCAGTCGAAG---TCCCTTGGAACGG-GGCGTCACAGAGGGTGAGAATCCCGTCCGTGGCCGGCGGCC----CTCGCCGTGCGAGGCTCCCTCGACGAGTCGAGTT---GTTTGGGAATGCAGCTCTAAGCGGGA-GGTAAATTCCTTCTAAGGCTAAACATCCGCCAGAGACCGATAGCGCACAAGTAGAGTGATCGAAAGGTGAAAAGCACTTTGAAAA--GAGGGTGAGACAGCACGTGAAATTGTTGAAAGGGAAGCGCTGGCCG-CCAGAGCGGGC-CCCGGGGGCTCCG-CCCGTCCTC--GGA-CGGG-CGCCCT-CCCCCGGGG-TCCGGCCAGCATCAGCCCGGCCGGCCGGATAAAGGCCGTGGGAATGTGGCACCTCC----GGGTGCGTTATAGCCCGCGGCACAATGCGGCCTGGCCGGACTGAGGTCAGCGCCCC--CGGCACGGATGCT-GGCGTAATGGCGGTCAGC-GGCCCGTCTTGCATTAAATCAGTTATCGTTTATTTGATAGTACCTTACTACATGGATATCTGTGGTAATTCTAGAGCTAATACATGCTGAAGGCCCCGACTTCGGGAGGGGTGTGTTTATTAGATAAAAGACCAATGCCCTCCGGGGCTCCTTGGTGATTCATGATAACCTAACGGATCGTATGGCCTTGCGCCGACGATGGTTCATTCAAATTTCTGCCCTATCA-ACTTTCGATGGTAGGATAGGGGCCTACCATGGTATCAACGGGTAAC-----------------------------------------------------------------------------------------GGGGAATTAGGGTTCGA-TTCCGGAGATTGAGCCTGATAAAC-------------------------------------------------------------------GGCTCAAACATCCAAGGAAGGCAGCAGGCGCGCAAATTACCCAATCCC-GACACGGGGAGGTA--------------------------------------------------------------------------GTGACAATAAATACTGATACAGGGCTCTTTTGGGTCTTGTAATTGGAATGAGTACAATTTAAACCCCTTAACGAGGAACAATTGGAGGGCAAGTCTGGTGCCAGCAGC-------------------------------------------------CGCGGTAATTCCAGCTCCAATAGCGTATATTAAAGTTGTTGCAGTTAAAAAGCTCGTAGTTGAACCTTGGGCCTGGCTGGCCGGTCCGCCTCACCGCGTGCACTGGTGCGGCCGGGCCTTTCCTCCTGGGGAGCCCCATGCCCTTCACTGGGCGTGCGGGGGAACCAGGACATTTACTTTGAAAAAATTAGAGTGTTCAAAGCAGG-CCTTCGCTCGAATACATTAGCATGGAATAATGGAATA-GGACG--GCGGTCCTA-TTTTGTTGGTTTCTAG-AACCGCCGTAATGATTAATAGGGATAGTC-GGGGGCGTCCGTATTCAATTGTCAGAGGTGAAATTCTTGGATTCATTGAAGACGAACTACTGCGAAAGCATTCGCCAAGGATGTTTTCATTAATCAG-GAACGAAAGTTAGGGGATCGAAGACGATCAGATACCGTCGTAGTCTTAACCGTAAACCATGCCGACTAGGGATCGGGC
>Kirschsteiniothelia_longisporum_UESTCC_24_0190
CCTCTGTTGCCTTGGCGGGAGC--CCCTTTGGGGG--------------------------CCCGAAGCGCGGGAG---CTCAGCG----CCCGC-GGTCCGTCAGAGG------------CCCCATCAGTAACTCCGC--CATC---ATGTCCA-TCCGAGTC-GTGG-TTATA-AAAAGCAAAACTTTCAACAACGGATCTCTTGGTTCTGGCGTCGATGAAGAACGCAGCGAAATGCGATAAGTAGTGTGAATTGCAGAATTCAGCGAACGATCGAATCTTTGAACGCACATTGCGCCCTCTGGTATTCCGGGGGGCACGCCTATTCGAGCGTCATTTACACCCTCAAGCCTGGC-TTGGTAT-TGGGC-----------TCCCGCCCGAG-------------TGGGCGGGGCCTGGAACGCCTGCGGTGG-GCGCT-GGTCCCCTCTCTTGCACCAGAAGA--AGCATCTTCACGTA---GGAGGG-G---GCCCCAGCCGCCGTCCGG-GCGGCAATAGCTCAAATTTGAAATCCGGCCCTC------GGGTCTGAGTTGTAA--TTTGAAGAGGATGCCTC-GGTG-CGGGCCCCGATCGAAG---TTCCTTGGAACAG-GACGTCATAGAGGGTGAGAATCCCGTCTGTGGTCGGTGGGC----CCTACCGTGTGAGGCTCCTTCGACGAGTCGAGTT---GTTTGGGAATGCAGCTCTAAATGGGA-GGTAAATTTCTTCCAAGGCTAAATATCAGCCAGAGACCGATAGCGCACAAGTAGAGTGATCGAAAGGTGAAAAGCACTTTGAAAA--GAGGGTTAAAAAGCACGTGAAATTGTTGAAAGGGAAGCGCTTGCCA-CCAGAGTTGTC-CG-GGGGGTTCAG-CCGACCTTC--TGGCTCGG-TGTACT-TCCTCTCGG-GCAGGCCCGCATCAGTTCGGCCGGCCGGATAAAGGCCGCGGGAATGTAGCACCCTC----GGGTGTGTTATAGCCCGCGGTGCAATACGGCCTGGCTGGACTGAGGTCCGCGCTTT---GGCAAGGATGCG-GGCGTAATGGTGGTCAGC-GGCCCGTCTTG-------------ATCGTTTATTTGATAGTACCTTACTACATGGATAACCGTGGTAATTCTAGAGCTAATACATGCTAAAAGCCCCGACTTCGGAAGGGGTGTATTTATTAGATAAAAAGCCAATGCCCTTCGGGGCTCCTTGGTGATTCATAATAACTTAACGGATCGCATGGCCTTGCGCCGGCGATGGTTCATTCAAATTTCTGCCCTATCATACTTTCGATGGTAGGATAGAGGCCTACCATGGTATCAACGGGTAAC-----------------------------------------------------------------------------------------GGGGGATTAGGGTTCGG-CTCCGGAGAGGGGGCCTGAGAAAT-------------------------------------------------------------------GGCCACCACATCCAAGGAAGGCAGCAGGCGCGCAAATTACCCAATCCC-AATACGGGGAGGTA--------------------------------------------------------------------------GTGACAATAAATACTGATACAGGGCTCTTTTGGGTCTTGTAATTGGAATGAGTACAATTTAAACCCCTTAACGAGGAACAATTGGAGGGCAAGTCTGGTGCCAGCAGC-------------------------------------------------CGCGGTAATTCCAGCTCCAATAGCGTATATTAAAGTTGTTGCAGTTAAAAAGCTCGTAGTTGAACCTTGGGCCTGGCTGGCCGGTCCGCCTCACCGCGTGCACTGGTTCGGCCGGGCCTTTCCTTCTGGGGAGCCGCATGCCCTTTACTGGGTGTGCCGGGGAACCAGGACTTTTACTTTGAAAAAATTAGAGTGTTCAAAGCAGG-CCTTTGCTCGAATACATTAGCATGGAATAATAGAATA-GGACG--GCGGTCCTA-TTTTGTTGGTTTCTAG-AACCGCCGTAATGATTAATAGGGATAGTC-GGGGGCGTCAGTATTCAATTGTCAGAGGTGAAATTCTTGGATTTATTGAAGACTAACTACTGCGAAAGCATTCGCCAAGGATGTTTTCATTAATCAG-GAACGAAAGTTAGGGGATCGAAGACGATCAGATACCGTCGTAGTCTTAACCGTAAACTATGCCGACTAGGGATCGGGC
>Kirschsteiniothelia_nabanheensis_HJAUP_C2004
CCTCTGTTGCTTCGACGG------TCGCCGG-------------------------------------------------GCGTCG----CCGCCCGGTCCGTCGGGGG---------------CCTCCTAAACGCTAC--AACC---GTGGGGC-TCTGAGTG-CCGG----TAGAATGTCAAAACTTTCAACAACGGATCTCTTGGCTCTGGCGTCGATGAAGAACGCAGCGAAATGCGATAAGTGGTACGAATTGCAGAATTCAGTGAATGATCGAATCTTTGAACGCACATTGCGCCCCCTGGTAGCCCGGGGGGCACGCCTGTCCGAGCGTCATCTC-TCCCTCAAGCCTGGC-TTGGTCT-TGGGC-----------CGCGCCCTCCCCGC-------GGGGTGGGCGGGCCTCAAACTCCTGGGCGGT-GCCGT-CCCT-CCACTGGCGTGACAGGGAGA-TCTCTCCACACGCT---GGCGAG-G---GCGACGCTCGCCGTGACGAGCGGCAGCAGCCCAAATTTGAAATCTGGCTCCCTC-TCGGGGCCCGAGTTGTAG--TTTGGAGAGGATGCCTC-GGCG-GGGCCGCCAGTCGAAG---TCCCTTGGAACGG-GGCGTCGCAGAGGGTGAGAATCCCGTCCGTGGCCGGCGGTC----CCCGCCGTGCGAGGCTCCCTCGAAGAGTCGAGTT---GTTTGGGAATGCAGCTCTAAGTGGGA-GGTAAATTCCTTCTAAGGCTAAACATCCGCCAGAGACCGATAGCGCACAAGTAGAGTGATCGAAAGGTGAAAAGCACTTTGAAAA--GAGGGTGACACAGCACGTGAAATTGTTGAAAGGGAAGCGCTTGCAG-CCAGAGTTGGC-CCCGGGGGCTCCG-CTCGTCCTC--GGA-CGGG-CGCCCT-CCCTCGGGG-CCAGGCCAGCATCAGCCTGGCCGGCCGGACAAAGGCCGTGGGAATGTGGCACCCTC----GGGTGTGTTA-AGCCCGCGGCACAATGCGGCCTGGCCGGGCTGAGGTCAGCGCCTT-CGGGCACGGATGCT-GGCGTAATGGCTGTCAGC-GGCCCGTCTTGCATTAAATCAGTTATCGTTTATTTGATAGTACCTTACTACATGGATAACCGTGGTAATTCTAGAGCTAATACATGCTGAAGGCCCCGACTTCGGGAGGGGTGTGTTTATTAGATAAAAGACCAATGCCCTCCGGGGCTCCTTGGTGATTCATGATAACCTAACGGATCGTATGGCCTTGCGCCGACGATGGTTCATTCAAATTTCTGCCCTATCA-ACTTTCGATGGTAGGATAGGGGCCTACCATGGTATCAACGGGTAAC-----------------------------------------------------------------------------------------GGGGAATTAGGGTTCGA-TTCCGGAGATTGAGCCTGATAAAC-------------------------------------------------------------------GGCTCAAACATCCAAGGAAGGCAGCAGGCGCGCAAATTACCCAATCCC-GACACGGGGAGGTA--------------------------------------------------------------------------GTGACAATAAATACTGATACAGGGCTCTTTTGGGTCTTGTAATTGGAATGAGTACAATTTAAACCCCTTAACGAGGAACAACTGGAGGGCAAGTCTGGTGCCAGCAGC-------------------------------------------------CGCGGTAATTCCAGCTCCAGAAGCGTATATTAAAGTTGTTGCAGTTAAAAAGCTCGTAGTTGAACCTTGGGCCTGGCTGGCCGGTCCGCCTCACCGCGTGCACTGGTTCGGCCGGGCCTTTCCTTCTGGGGAGCCGCATGCCCTTCATTGGGCGTGTCGGGGAGCCAGGACGTTTACTTTGAAAAAATTAGAGTGTTCAAAGCAGG-CCTTTGCTCGAATACATTAGCATGGAATAATGGAATA-GGACG--GCGGTCCTA-TTTTGTTGGTTTCTAG-AACCGCCGTAATGATTAATAGGGACAGTC-GGGGGCGTCCGTATTCAATTGTCAGAGGTGAAATTCTTGGATTTATTGAAGACGAACTACTGCGAAAGCATTCGCCAAGGAC-------------------CGAAAGGCCTG-----------GGGTAACTG--------------------------------------------
>Kirschsteiniothelia_nabanheensis_HJAUP_C2006
CCTCTGTTGCTTCGACGG------TCGCCGG-------------------------------------------------GCGTCG----CCGCCCGGTCCGTCGGGGG---------------CCTCCTAAACGCTAC--AACC---GTGGGGC-TCTGAGTG-TCGG----TAGAACGTCAAAACTTTCAACAACGGATCTCTTGGCTCTGGCGTCGATGAAGAACGCAGCGAAATGCGATAAGTGGTACGAATTGCAGAATTCAGTGAATGATCGAATCTTTGAACGCACATTGCGCCCCCTGGTAGCCCGGGGGGCACGCCTGTCCGAGCGTCATCTC-TCCCTCAAGCCTGGC-TTGGTCT-TGGGC-----------CGCGCCCTCCCCAC-------GGGGTGGGCGGGCCTCAAACTCCTGGGCGGT-GTCGT-CCCT-CCACTGGCGTGACAGGGAGA-TCTCTCCACACGCT---GGCGGG-G---GCGACGCTCGCCGTGACGAGCGGCAGCAGCCCAAATTTGAAATCTGGCTCCCTC-TCGGGGCCCGAGTTGTAG--TTTGGAGAGGATGCCTC-GGCG-GGGCCGCCAGTCGAAG---TCCCTTGGAACGG-GGCGTCGCAGAGGGTGAGAATCCCGTCCGTGGCCGGCGGTC----CCCGCCGTGCGAGGCTCCCTCGAAGAGTCGAGTT---GTTTGGGAATGCAGCTCTAAGTGGGA-GGTAAATTCCTTCTAAGGCTAAACATCCGCCAGAGACCGATAGCGCACAAGTAGAGTGATCGAAAGGTGAAAAGCACTTTGAAAA--GAGGGTGACACAGCACGTGAAATTGTTGAAAGGGAAGCGCTTGCAG-CCAGAGTTGGC-CCCGGGGGCTCCG-CTCGTCCTC--GGA-CGGG-CGCCCT-CCCTCGGGG-CCAGGCCAGCATCAGCCTGGCCGGCCGGACAAAGGCCGTGGGAATGTAGCACCCTC----GGGTGTGTTA-AGCCCGCGGCACAATGCGGCCTGGCCGGGCTGAGGTCAGCGCCTT-CGGGCACGGATGCT-GGCGTAATGGCTGTCAGC-GGCCCGTCTTGCATTAAATCAGTTATCGTTTATTTGATAGTACCTTACTACATGGATAACCGTGGTAATTCTAGAGCTAATACATGCTGAAGGCCCCGACTTCGGGAGGGGTGTGTTTATTAGATAAAAGACCAATGCCCTCCGGGGCTCCTTGGTGATTCATGATAACCTAACGGATCGTATGGCCTTGCGCCGACGATGGTTCATTCAAATTTCTGCCCTATCA-ACTTTCGATGGTAGGATAGGGGCCTACCATGGTATCAACGGGTAAC-----------------------------------------------------------------------------------------GGGGAATTAGGGTTCGA-TTCCGGAGATTGAGCCTGATAAAC-------------------------------------------------------------------GGCTCAAACATCCAAGGAAGGCAGCAGGCGCGCAAATTACCCAATCCC-GACACGGGGAGGTA--------------------------------------------------------------------------GTGACAATAAATACTGATACAGGGCTCTTTTGGGTCTTGTAATTGGAATGAGTACAATTTAAACCCCTTAACGAGGAACAACTGGAGGGCAAGTCTGGTGCCAGCAGC-------------------------------------------------CGCGGTAATTCCAGCTCCAGAAGCGTATATTAAAGTTGTTGCAGTTAAAAAGCTCGTAGTTGAACCTTGGGCCTGGCTGGCCGGT---CGCTACCGCGTGCACTGGTTCGGCCGGGCCTTTCCTTCTGGGGAGCCGCATGCCCTTCATTGGGCGTGTCGGGGAGCCAGGACGTTTACTTTGAAAAAATTAGAGTGTTCAAAGCAGG-CCTTTGCTCGAATACATTAGCATGGAATAATGGAATA-GGACG--GCGGTCCTA-TTTTGTTGGTTTCTAG-AACCGCCGTAATGATTAATAGGGACAGTC-GGGGGCGTCCGTATTCAATTGTCAGAGGTGAAATTCTTGGATTTATTGAAGACGAACTACTGCGAAAGCATTCGCCAAGGATGTTTTCATTAATCAG-GAACGAAAGTTAGGGGATCGAGGCTGGGTAACTGGTAATGGG------------------------------------
>Kirschsteiniothelia_phoenicis_MFLUCC_18_0216
CCTCTGTTGCTTTGGCGTGGT--GCCGCCCTCGGGTGGCCCTCGGACGGCCTGCAGGCTGTCCGGGTGCGTGGCGGCC-TACTCCC----GCCAC-GGCCCGTCCAAAGGG----------CCTTATTTGAACCCCTGT--TATA---CTGACG--TCCAAATGTTTGT-CT-AG-TAGACCAAAACTTTCAACAACGGATCTCTTGGTTCTGGCGTCGATGAAGAACGCAGCGAAATGCGATAAGTAGTGTGAATTGCAGAATTCAGCGAACGATCGAATCTTTGAACGCACATTGCGCCCTGTGGTATTCCGCAGGGCACGCCTATTCGAGCGTCATGTAGCCCGTCAAGCCCTGC-TTGGTAT-TAGGC-----------CCTCGCCCGCT-------------TCGGGCGGGCCGAAAATGCATCCGGTGG-GTCGT-GGGCCGCCCTCGCGCATCAGAAGCT-TGCCTTCACGCGTG---AGGGGG-G-AGCCTACGGCCGCCCGTTAAAGCGGCAACAGCCCAAATTTGAAATCTGGCCCCC------GGGTCCGAGTTGTAA--TTTGCAGAGGATGCCTC-GGCG-TAAGCCCCGATCGAAG---TTCCTTGGAACAGTGACATCGTAGAGGGTGAGAATCCCGTCCGTGGTCGGTGGCG----GCTGCCGTGTGAGGCTCCTTCGACGAGTCGAGTT---GTTTGGGAATGCAGCTCTAAATGGGA-GGTAAA-TTCTTCCAAGGCTAAATATCAGCCAGAGACCGATAGCGCACAAGTAGAGTGATCGAAAGGTGAAAAGCACTTTGAAAA--GAGGGTTAAACAGCACGTGAAATTGTTGAAAGGGAAGCGCTTGCAA-CCAGAGTTGCC-CG-GGCGGTTCAG-CCGG-CTTC--TGGCCCGG-TGTACT-TCCGTTCGG-GCAGGCCAGCATCAGTTCGGCCGGCCGGACAAAGGCCGTGGGAATGTAGCACCCTC----GGGTGTGTTATAGCCCGCGGCACAATACGGCCTGGCTGGACTGAGGTCCGCGCCTC---GGCAAGGATGCT-GGCGTAATGGTTGTCAGC-GGCCCGTCTTGCATTAAATCAGTTATCGTTTATTTGATAGTACCTTACTACATGGATAACCGTGGTAATTCTAGAGCTAATACATGCTAAAAGCCTCGACTTCGGAAGGGGTGTGTTTATTAGATAAAAAACCAATGCCCTTCGGGGCTCCTTGGTGATTCATGATAACCTAACGGATCGCATGGCCTTGCGCCGGCGACGGTTCATTCAAATTTCTGCCCTATCATACTTTCGATGGTAGGATAGAGGCCTACCATGGTATCAACGGGTAAC-----------------------------------------------------------------------------------------GGGGTATTAGGGTACGA-TGCCGGAGAGGGGGCCTGAGAAAT-------------------------------------------------------------------GGCCACCACATCCAAGGAAGGCAGCAGGCGCGCAAATTACCCAATCCC-GACACGGGGAGGTA--------------------------------------------------------------------------GTGACAATAAATACTGATACAGGGCTCTTTTGGGTCTTGTAATTGGAATGAGTACAATTTAAACCCCTTAACGAGGAACAATTGGAGGGCAAGTCTGGTGCCAGCAGC-------------------------------------------------CGCGGTAATTCCAGCTCCAATAGCGTATATTAAAGTTGTTGCAGTTAAAAAGCTCGTAGTTGAACCTTGGGCCTGGCTGGCCGGTCCGCCTCACCGCGTGCACTGGTTCGGCCGGGCCTTTCCTTCTGGGGAGCCGCATGCCCTTTACTGGGTGTGCCGGGGAACCAGGACTTTTACTTTGAAAAAATTAGAGTGTTCAAAGCAGG-CCTTTGCTCGAATACATTAGCATGGAATAATAGAATA-GGACG--GCGGTCCTA-TTTTGTTGGTTTCTAG-AACCGCCGTAATGATTAATAGGGATAGTC-GGGGGCGTCAGTATTCAATTGTCAGAGGTGAAATTCTTGGATTTATTGAAGACTAACTACTGCGAAAGCATTCGCCAAGGATGTTTTCATTAATCAG-GAACGAAAGTTAGGGGATCGAAGACGATCAGATACCGTCGTAGTCTTAACCGTAAACTATGCCGACTAGGGATCGGGC
>Kirschsteiniothelia_pini_UESTCC_24_0131
CGTCTGTTGCCTTGGCGGGAGC--CCCATTGGGGG--------------------------CCCGAAGCGCGGGAG---CTCAGCG----CCCGC-GGTCCGTCAGAGG------------CCCCATCAGTAACTCCGC--CATC---ATGTCTA-TCCGAGTC-GTGG-TTATA-AAAAGCAAAACTTTCAACAACGGATCTCTTGGTTCTGGCGTCGATGAAGAACGCAGCGAAATGCGATAAGTAGTGTGAATTGCAGAATTCAGCGAACGATCGAATCTTTGAACGCACATTGCGCCCTCTGGTATTCCGGGGGGCACGCCTATTCGAGCGTCATTTATACCCTCAAGCCTGGC-TTGGTAT-TGGGC-----------TCCCGCCCGAG-------------CGGGCGGGGCCTGGAATGTCTGCGGTGG-GCGCT-GGTCCCCTCTCTTGCACCAGAAGA--AGCATCTTCACGCA---GGAGGG-G---GCCCCAGCCGC------------------------TTTGAAATCCGGCCCTC------GGGTCTGAGTTGTAA--TTTGAAGAGGATGCCTC-GGTG-CGGGCCCCGATCGAAG---TTCCTTGGAACAG-GACGTCATAGAGGGTGAGAATCCCGTCTGTGGTCGGTGGCC----CCTACCGTGTGAGGCTCCTTCGACGAGTCGAGTT---GTTTGGGAATGCAGCTCTAAATGGGA-GGTAAATTTCTTCCAAGGCTAAATATCAGCCAGAGACCGATAGCGCACAAGTAGAGTGATCGAAAGGTGAAAAGCACTTTGAAAA--GAGGGTTAAAAAGCACGTGAAATTGTTGAAAGGGAAGCGCTTGCCA-CCAGAGTTGTC-CG-GGGGGTTCAG-CCGACCTTC--TGGCTCGG-TGTACT-TCCTCTCGG-GCAGGCCCGCATCAGTTCGGCCGGCCGGATAAAGGCCGCGGGAATGTAGCACCCTC----GGGTGTGTTATAGCCCGCGGTGCAATACGGCCTGGCTGGACTGAGGTCCGCGCTTC---GGCAAGGATGCG-GGCGTAATGGTGGTCAGC-GGCCCGTCTTG---TAAATCAGTTATCGTTTATTTGATAGTACCTTACTACATGGATAACCGTGGTAATTCTAGAGCTAATACATGCTAAAAGCCCCGACTTCGGAAGGGGTGTATTTATTAGATAAAAAGCCAATGCCCTTCGGGGCTCCTTGGTGATTCATAATAACTTAACGGATCGCATGGCCTTGCGCCGGCGATGGTTCATTCAAATTTCTGCCCTATCATACTTTCGATGGTAGGATAGAGGCCTACCATGGTATCAACGGGTAAC-----------------------------------------------------------------------------------------GGGGGATTAGGGTTCGG-CTCCGGAGAGGGGGCCTGAGAAAT-------------------------------------------------------------------GGCCACCACATCCAAGGAAGGCAGCAGGCGCGCAAATTACCCAATCCC-AATACGGGGAGGTA--------------------------------------------------------------------------GTGACAATAAATACTGATACAGGGCTCTTTTGGGTCTTGTAATTGGAATGAGTACAATTTAAACCCCTTAACGAGGAACAATTGGAGGGCAAGTCTGGTGCCAGCAGC-------------------------------------------------CGCGGTAATTCCAGCTCCAATAGCGTATATTAAAGTTGTTGCAGTTAAAAAGCTCGTAGTTGAACCTTGGGCCTGGCTGGCCGGTCCGCCTCACCGCGTGCACTGGTTCGGCCGGGCCTTTCCTTCTGGGGAGCCGCATGCCCTTTACTGGGTGTGTCGGGGAACCAGGACTTTTACTTTGAAAAAATTAGAGTGTTCAAAGCAGG-CCTTTGCTCGAATACATTAGCATGGAATAATAGAATA-GGACG--GCGGTCCTA-TTTTGTTGGTTTCTAG-AACCGCCGTAATGATTAATAGGGATAGTC-GGGGGCGTCAGTATTCAATTGTCAGAGGTGAAATTCTTGGATTTATTGAAGACTAACTACTGCGAAAGCATTCGCCAAGGATGTTTTCATTAATCAG-GAACGAAAGTTAGGGGATCGAAGACGATCAGATACCGTCGTAGTCTTAACCGTAAACTATGCCGACTAGGGATCGGGC
>Kirschsteiniothelia_puerensis_ZHKUCC_22_0271
CCTCGGTTGCCTGGGCGG------CCGGCCG-------------------------------------------------GCGTGC----GCGCCGGCCCCGCCCGCGG--------------CCCCCTCGAACGCTGG--AACG---GTGGGC--TCTGAGCG-TGGA-CT-CACAACGTCAAAACTTTCAACAACGGATCTCTTGGCTCTGGCGTCGATGAAGAACGCAGCGAAATGCGATAAGTAGTACGAATTGCAGAATTCAGCGAATGATCGAATCTTTGAACGCACATTGCGCCCCCCGGTAGCCCGGGGGGCACGCCTGTCCGAGCGTCATCTC-CTCCTCCAGCCTGGC-TGGGCTC-TGGGC-----------CGCGCCCCCCGTCCCTGG-GACGGGCGGGCGGGCCTCAAACGCCTGGGCGGT-GCCGA-CCCC-CCTCGAGCGCGACCGGGAGA-CCCCTCCGCGCGCTGGTGGCCGG-G---GCGGCGCCCGCCGTCACCAGCGGCAGCAGCCCAAATTTGAAATCTGGCCCCCGCCCGGGGGCCCGAGTTGTAA--TTTGGAGAGGATGCCTC-GGCG-GGGCGGCCGGTCGAAG---TCCCTTGGAACGG-GGCGTCGCAGAGGGTGAGAATCCCGTCCGTGGCCGGCGGCC----TCCGCCGTGCGAGGCTCCCTCGACGAGTCGAGTT---GTTTGGGAATGCAGCTCTAAGCGGGA-GGTAAATTCCTTCTAAGGCTAAACATCCGCCAGAGACCGATAGCGCACAAGTAGAGTGATCGAAAGGTGAAAAGCACTTTGAAAA--GAGGGTGACACAGCACGTGAAATTGTTGAAGGGGAAGCGCTGGCAG-CCAGAGCGGGC-CTCGGGGGCTCCG-CCCGTCCTC--GGA-CGGG-CGCCCT-CCCCCGGGG-CCCGGCCAGCATCAGCTCGGCCGGCCGGACAAAGGCCGCGGGAAGGTGGCCCCCTC----GGGGGTGTTAGAGCCCGCGGCACAATGCGGCCCGGCCGGGCTGAGGCCAGCGCCCCTCGGGCACGGATGCT-GGCGTAATGGCTGTCAGC-GGCCCGTCTTGCATTAAATCAGTTATCGTTTATTTGATAGCACCTTACTACATGGATAACCGTGGTAATTCTAGAGCTAATACATGCTAAAGGCCCCGACTTCGGGAGGGGTGTGTTTATTAGATAAAAGACCAACGCCCTCCGGGGCTCCTTGGTGATTCATGATAACCTGACGGATCGCATGGCCTTGCGCCGGCGATGGTTCATTCAAATTTCTGCCCTATCA-ACTTTCGATGGTAGGATCGGGGCCTACCATGGTATCAACGGGTAAC-----------------------------------------------------------------------------------------GGGGAATTAGGGTTCGA-TTCCGGAGAGCGAGCCTGAGAGAC-------------------------------------------------------------------GGCTCTCACATCCAAGGAAGGCAGCAGGCGCGCAAATTACCCAATGCT-GACTCAGCGAGGTA--------------------------------------------------------------------------GTGACAATAAATACTGATACAGGGCTCTTTTGGGTCTTGTAATTGGAATGAGTACAATTTAAACCCCTTAACGAGGAACAATTGGAGGGCAAGTCTGGTGCCAGCAGC-------------------------------------------------CGCGGTAATTCCAGCTCCAATAGCGTATATTAAAGTTGTTGCAGTTAAAAAGCTCGTAGTTGAACCTTGGGCCTGGCTGGCCGGTCCGCCTCACCGCGTGCACTGGTTCGGCCGGGCCTTTCCTTCGGGGGAGCCGCATGCCCTTCGCTGGGCGTGTCGGGGAGCCCGGACCTTTACTTTGAAAAAATTAGAGTGTTCAAAGCAGG-CCTTTGCTCGGATACATTAGCATGGAATAATGGAATA-GGACG--GCGGTTCTA-TTTTGTTGGTTTCTAG-CACCGCCGTAATGATTAATAGGGACAGTC-GGGGGCGTCCGTATTCAATTGTCAGAGGTGAAATTCTTGGATTCATTGAAGACGAACTACTGCGAAAGCATTCGCCAGGGATGTTTTCATTAATCAG-GAACGAAAGTCAGGGGATCGAAGACGATCAGATACCGTCGTAGTCTTGACCGTAAACTATGCCGACTAGGAATCGGGC
>Kirschsteiniothelia_puerensis_ZHKUCC_22_0272
CCTCGGTTGCCTGGGCGG------CCGGCCG-------------------------------------------------GCGTGC----GCGCCGGCCCCGCCCGCGG--------------CCCCCTCGAACGCTGG--AACG---GTGGGC--TCTGAGCG-TGGA-CT-CACAACGTCAAAACTTTCAACAACGGATCTCTTGGCTCTGGCGTCGATGAAGAACGCAGCGAAATGCGATAAGTAGTACGAATTGCAGAATTCAGCGAATGATCGAATCTTTGAACGCACATTGCGCCCCCCGGTAGCCCGGGGGGCACGCCTGTCCGAGCGTCATCTC-CTCCTCCAGCCTGGC-TGGGCTC-TGGGC-----------CGCGCCCCCCGTCCCTGG-GACGGGCGGGCGGGCCTCAAACGCCTGGGCGGT-GCCGA-CCCC-CCTCGAGCGCGACCGGGAGA-CCCCTCCGCGCGCTGGTGGCCGG-G---GCGGCGCCCGCCGTCACCAGCGGCAGCAGCCCAAATTTGAAATCTGGCCCCCGCCCGGGGGCCCGAGTTGTAA--TTTGGAGAGGATGCCTC-GGCG-GGGCGGCCGGTCGAAG---TCCCTTGGAACGG-GGCGTCGCAGAGGGTGAGAATCCCGTCCGTGGCCGGCGGCC----TCCGCCGTGCGAGGCTCCCTCGACGAGTCGAGTT---GTTTGGGAATGCAGCTCTAAGCGGGA-GGTAAATTCCTTCTAAGGCTAAACATCCGCCAGAGACCGATAGCGCACAAGTAGAGTGATCGAAAGGTGAAAAGCACTTTGAAAA--GAGGGTGACACAGCACGTGAAATTGTTGAAGGGGAAGCGCTGGCAG-CCAGAGCGGGC-CTCGGGGGCTCCG-CCCGTCCTC--GGA-CGGG-CGCCCT-CCCCCGGGG-CCCGGCCAGCATCAGCTCGGCCGGCCGGACAAAGGCCGCGGGAAGGTGGCCCCCTC----GGGGGTGTTAGAGCCCGCGGCACAATGCGGCCCGGCCGGGCTGAGGCCAGCGCCCCTCGGGCACGGATGCT-GGCGTAATGGCTGTCAGC-GGCCCGTCTTGCATTAAATCAGTTATCGTTTATTTGATAGCACCTTACTACATGGATAACCGTGGTAATTCTAGAGCTAATACATGCTAAAGGCCCCGACTTCGGGAGGGGTGTGTTTATTAGATAAAAGACCAACGCCCTCCGGGGCTCCTTGGTGATTCATGATAACCTGACGGATCGCATGGCCTTGCGCCGGCGATGGTTCATTCAAATTTCTGCCCTATCA-ACTTTCGATGGTAGGATCGGGGCCTACCATGGTATCAACGGGTAAC-----------------------------------------------------------------------------------------GGGGAATTAGGGTTCGA-TTCCGGAGAGCGAGCCTGAGAGAC-------------------------------------------------------------------GGCTCTCACATCCAAGGAAGGCAGCAGGCGCGCAAATTACCCAATGCT-GACTCAGCGAGGTA--------------------------------------------------------------------------GTGACAATAAATACTGATACAGGGCTCTTTTGGGTCTTGTAATTGGAATGAGTACAATTTAAACCCCTTAACGAGGAACAATTGGAGGGCAAGTCTGGTGCCAGCAGC-------------------------------------------------CGCGGTAATTCCAGCTCCAATAGCGTATATTAAAGTTGTTGCAGTTAAAAAGCTCGTAGTTGAACCTTGGGCCTGGCTGGCCGGTCCGCCTCACCGCGTGCACTGGTTCGGCCGGGCCTTTCCTTCGGGGGAGCCGCATGCCCTTCGCTGGGCGTGTCGGGGAGCCCGGACCTTTACTTTGAAAAAATTAGAGTGTTCAAAGCAGG-CCTTTGCTCGGATACATTAGCATGGAATAATGGAATA-GGACG--GCGGTTCTA-TTTTGTTGGTTTCTAG-CACCGCCGTAATGATTAATAGGGACAGTC-GGGGGCGTCCGTATTCAATTGTCAGAGGTGAAATTCTTGGATTCATTGAAGACGAACTACTGCGAAAGCATTCGCCAGGGATGTTTTCATTAATCAG-GAACGAAAGTCAGGGGATCGAAGACGATCAGATACCGTCGTAGTCTTGACCGTAAACTATGCCGACTAGGAATCGGGC
>Kirschsteiniothelia_ramus_GZCC_23_0596
CCTCTGTTGCCTCGGCGG------GCGG----------------------------------------------------CCCGGC----------CGCCCGCCGAGGG------------GCCTTGTAACCACGCTCT--AACGA-TGTGGGGT-TCTGAGTG-TCGGCTTTAA-TGGCTCAAAACTTTCAACAACGGATCTCTTGGCTCTGGCGTCGATGAAGAACGCAGCGAAACGCGATAGGTAATCTGAATTGCAGAATTCAGCGAATGATCGAATCTTTGAACGCACATGGCGCCCTCTGGTATTCCGGGGGGCACGCCTGTCCGAGCGTCATCACACCCCTCAAGCCTCGC-TTGGTAT-TGGGC-----------CGCGCCGCTCC-------------GTCGGCGGGCCTCAAACGTGCTGGCGGCGAACGT-GGGC-CCCCGAAGCGCACATGGTC--TTGCACCGCGCGCG---AGGACG-G-CCGCGTCGCCCGCCACGGTGAGCGGCAACAGCCCAAATTTGAAATCTGGCCCTCT--CGGGGGCCCGAGTTGTAA--TTTGGAGAGGATGCCTC-GGTG-GAGGCCCCGGCCGAAG---TGCCTTTGAACGG-GCCGTCAGAGAGGGTGAGAACCCCGTCCGCGGTCGCGGGTC----GCCACCGTGTGAGGCTCCTTCGACGAGTCGAGTT---GTTTGGGAATGCAGCTCTAAATGGGA-GGTAAATTCCTTCCAAGGCTAAATATCCGCCAGAGACCGATAGCGCACAAGTAGAGTGATCGAAAGGTGAAAAGCACTTTGAAAA--GAGGGTGAAACAGCACGTGAAATTGTTGAAAGGGAAGCGCTTGCAA-CCAGAGTCGTC-CGCGGGGGCTCCA-CCGGCCCTC--GGGCCCGG-TGTACT-CCCTCGCGG-CCGGGCCAGCATCAGCTCGGCCGGCCGGATAAAGGCCGTGGGAATGTGACACCTCC----GGGTGTGTTATAGCCCGCGGCACAATACGGCCTGGCCGGGCTGAGGTCAGCGCCTT--TGGCACGGATGCT-GGCGTAATGGTTGTCAGC-GGCCCGTCTTG???????????????????????????????????????????????????????????????????????????????????????????????????????????????????????????????????????????????????????????????????????????????????????????????????????????????????????????????????????????????????????????????????????????????????????????????????????????????????????????????????????????????????????????????????????????????????????????????????????????????????????????????????????????????????????????????????????????????????????????????????????????????????????????????????????????????????????????????????????????????????????????????????????????????????????????????????????????????????????????????????????????????????????????????????????????????????????????????????????????????????????????????????????????????????????????????????????????????????????????????????????????????????????????????????????????????????????????????????????????????????????????????????????????????????????????????????????????????????????????????????????????????????????????????????????????????????????????????????????????????????????????????????????????????????????????????????????????????????????????????????????????????????????????????????????????????????????????????????????????????????????????????????????????????????????
>Kirschsteiniothelia_rostrata_MFLUCC_15_0619
-GCCTGTTGCTTTGGCGG------CCGTCGA-------------------------------------------------CCT-CC----GGGCC-GGCCCGCCAGAGG--------------CCTCCACCGACGCTGT--AACC---GTGGCCC-TCCGAGTA-TAGA-CC-AA-ACGAATAAAACTTTCAACAACGGATCTCTTGGCTCTGGCGTCGATGAAGAACGCAGCGAAATGCGATAAGTAGTACGAATTGCAGAATTCAGCGAATGATCGAATCTTTGAACGCACATTGCGCCCCCTGGTAGCCCGGGGGGCACGCCTGTTCGAGCGTCATCACACCCCTCAAGCCTGGC-TTGGTAT-TGGGC-----------CGCGCCCCCCTCCC---------GGGGGACGGGCCTCGAACCCCTGGGCGGT-GCCGC-CCCC-CACCCAGCGTGACAGGGAG--ATCCTCCACGCGCT---GGCCGG-G---ACGGCGCCCGCCGCAACTAGCGGCAGCAGCCCAAATTTGAAATCTGGCCCCC---TCGGGGCCCGAGTTGTAA--TTTGGAGAGGATGCCTC-GGCG-TGGCCGCCAGTCGAAG---TCCCTTGGAACGG-GGCGTCACAGAGGGTGAGAATCCCGTCCGTGGCCGGCGGCC----TCCGCCATGCGAGGCTCCCTCGACGAGTCGAGTT---GTTTGGGAATGCAGCTCTAAGTGGGA-GGTAAATTCCTTCTAAGGCTAAACATCCGCCAGAGACCGATAGCGCACAAGTAGAGTGATCGAAAGGTGAAAAGCACTTTGAAAA--GAGGGTGACACAGCACGTGAAATTGTTGAAAGGGAAGCGCTTGCCG-CCAGAGCGGGC-CCCGGGGGCTCCG-CCCGTCCTC--GGA-CGGG-CGCCCT-CCCCCGGGG-TCCGGCCAGCATCAGCCCGGCCGGCCGGATAAAGGCCGCGGGAACGTGACACCTCC----GGGTGTGTTATAGCCCGCGGCACAATGCGGCCTGGCCGGACTGAGGTCAGCGCCCC--AGGCACGGATGCT-GGCGTAATGGCGGTCAGC-GGCCCGTCTTGCATTAAATCAGTTATCGTTTATTTGATAGTACCTTACTACATGGATAACCGTGGTAATTCTAGAGCTAATACATGCTGAAGGCCCCGACTTCGGGAGGGGTGTGTTTATTAGATAAAAGACCAATGCCCTCCGGGGCTCCTTGGTGATTCATGATAACCTAACGGATCGTATGGCCTTGCGCCGACGATGGTTCATTCAAATTTCTGCCCTATCA-ACTTTCGATGGTAGGATAGGGGCCTACCATGGTATCAACGGGTAAC-----------------------------------------------------------------------------------------GGGGAATTAGGGTTCGA-TTCCGGAGATTGAGCCTGATAAAC-------------------------------------------------------------------GGCTCAAACATCCAAGGAAGGCAGCAGGCGCGCAAATTACCCAATCCC-GACACGGGGAGGTA--------------------------------------------------------------------------GTGACAATAAATACTGATACAGGGCTCTTTTGGGTCTTGTAATTGGAATGAGTACAATTTAAACCCCTTAACGAGGAACAACTGGAGGGCAAGTCTGGTGCCAGCAGC-------------------------------------------------CGCGGTAATTCCAGCTCCAGAAGCGTATATTAAAGTTGTTGCAGTTAAAAAGCTCGTAGTTGAACCTTGGGCCTGGCTGGCCGGTCCGCCTCACCGCGTGCACTGGTGCGGCCGGGCCTTTCCTCCTGGGGAGCCCCATGCCCTTCACTGGGCGTGCGGGGGAACCAGGACGTTTACTTTGAAAAAATTAGAGTGTTCAAAGCAGG-CCTTCGCTCGAATACATTAGCATGGAATAATGGAATA-GGACG--GCGGTCCTA-TTTTGTTGGTTTCTAG-AACCGCCGTAATGATTAATAGGGATAGTC-GGGGGCGTCCGTATTCAATTGCTAGAGGTGAAATTCTTGGATTTATTGAAGACGAACTACTGCGAAAGCATTCGCCAAGGATGTTTTCATTAATCAG-GAACGAAAGTTAGGGGATCGAAGACGATCAGATACCGTCGTAGTCTTAACCGTAAACCATGCCGACTAGGGATCGGGC
>Kirschsteiniothelia_rostrata_MFLUCC_16_1124
??????????????????????????????????????????????????????????????????????????????????????????????????????????????????????????????????????????????????????????????????????????????????????????????????????????????????????????????????????????????????????????????????????????????????????????????????????????????????????????????????????????????????????????????????????????????????????????????????????????????????????????????????????????????????????????????????????????????????????????????????????????????????????????????????-----------------TTTGAAATCTGGTCCCC---TCGGGGCCCGAGTTGTAA--TTTGGAGAGGATGCCTC-GGCG-TGGCCGCCAGTCGAAG---TCCCTTGGAACGG-GGCGTCACAGAGGGTGAGAATCCCGTCCGTGGCCGGCGGCC----TCCGCCGTGCGAGGCTCCCTCGACGAGTCGAGTT---GTTTGGGAATGCAGCTCTAAGTGGGA-GGTAAATTCCTTCTAAGGCTAAACATCCGCCAGAGACCGATAGCGCACAAGTAGAGTGATCGAAAGGTGAAAAGCACTTTGAAAA--GAGGGTGACACAGCACGTGAAATTGTTGAAAGGGAAGCGCTTGCCG-CCAGAGCGGGC-CCCGGGGGCTCCG-CCCGTCCTC--GGA-CGGG-CGCCCT-CCCCCGGGG-TCCGGCCAGCATCAGCCCGGCCGGCCGGATAAAGGCCGCGGGAACGTGACACCTCC----GGGTGTGTTATAGCCCGCGGCACAATGCGGCCTGGCCGGACTGAGGTCAGCGCCCT--GGGCACGGATGCT-GGCGTAATGGCGGTCAGC-GGCCCGTCTTG???????????????????????????????????????????????????????????????????????????????????????????????????????????????????????????????????????????????????????????????????????????????????????????????????????????????????????????????????????????????????????????????????????????????????????????????????????????????????????????????????????????????????????????????????????????????????????????????????????????????????????????????????????????????????????????????????????????????????????????????????????????????????????????????????????????????????????????????????????????????????????????????????????????????????????????????????????????????????????????????????????????????????????????????????????????????????????????????????????????????????????????????????????????????????????????????????????????????????????????????????????????????????????????????????????????????????????????????????????????????????????????????????????????????????????????????????????????????????????????????????????????????????????????????????????????????????????????????????????????????????????????????????????????????????????????????????????????????????????????????????????????????????????????????????????????????????????????????????????????????????????????????????????????????????????
>Kirschsteiniothelia_saprophytica_MFLUCC_23_C0275
CCTCCGTTGCCTCGGCGG------ACGGGGC-------------------------------------------------TCTGTCC---------CCTCCGTCGGAGG-------------ACTCGTAACCACGCTCT--AATGA-TGTGGGGT-TCTGAGTG-TCGG-CTTAA-TGGCTTAAAACTTTCAACAACGGATCTCTTGGCTCTGGCGTCGATGAAGAACGCAGCGAAACGCGATAGGTAATCTGAATTGCAGAATTCAGCGAATGATCGAATCTTTGAACGCACATGGCGCCCTCTGGTATTCCGGGGGGCACGCCTGTCCGAGCGTCATCACACCCCTCAAGCCTCGC-TTGGTAT-TGGGC-----------CGCGCCGCTCT-------------GTCGGCGGGCCTTAAACGTGCTGGCGGC-GTCGT-GGGC-CCCCAAAGCGCACATGGTC--TTGCACCGCGCGCG---AGGGCG-G-CCACGTCGCCCGCCATGGTGAGCGGCAACAGCCCAAATTTGAAATCTGACCCCCT--AGGGGGCCCGAGTTGTAA--TTTGGAGAGGATGCCTC-GGTG-GAGGCCCCGGCCGAAG---TGCCTTTGAACGG-GCCGTCAGAGAGGGTGAGAACCCCGTCCGCGGTCGCGGGTC----GCCACCGTGTGAGGCTCCTTCGACGAGTCGAGTT---GTTTGGGAATGCAGCTCTAAATGGGA-GGTAAATTCCTTCCAAGGCTAAATATCCGCCAGAGACCGATAGCGCACAAGTAGAGTGATCGAAAGGTGAAAAGCACTTTGAAAA--GAGGGTGAAACAGCACGTGAAATTGTTGAAAGGGAAGCGCTTGCAA-CCAGAGTCGTC-CGCGGGGGCTCCA-TCGACCTTC--GGGCCCGG-TGTACT-CCCCCGCGG-CCGGGCCAGCATCAGCTCGGCCGGCCGGATAAAGGCCGTGGGAATGTGACACCTCC----GGGTGTGTTATAGCCCGCGGCACAATACGGCCTGGCCGGGCTGAGGTCAGCGCCTT--TGGCACGGATGCT-GGCGTAATGGTTGTCAGC-GGCCCGTCTTG???????????????????????????????????????????????????????????????????????????????????????????????????????????????????????????????????????????????????????????????????????????????????????????????????????????????????????????????????????????????????????????????????????????????????????????????????????????????????????????????????????????????????????????????????????????????????????????????????????????????????????????????????????????????????????????????????????????????????????????????????????????????????????????????????????????????????????????????????????????????????????????????????????????????????????????????????????????????????????????????????????????????????????????????????????????????????????????????????????????????????????????????????????????????????????????????????????????????????????????????????????????????????????????????????????????????????????????????????????????????????????????????????????????????????????????????????????????????????????????????????????????????????????????????????????????????????????????????????????????????????????????????????????????????????????????????????????????????????????????????????????????????????????????????????????????????????????????????????????????????????????????????????????????????????????
>Kirschsteiniothelia_saprophytica_MFLUCC_23_C0276
CCTCCGTTGCCTCGGCGG------ACGGGGC-------------------------------------------------TCTGTCC---------CCTCCGTCGGAGG-------------ACTCGTAACCACGCTCT--AATGA-TGTGGGGT-TCTGAGTG-TCGG-CTTAA-TGGCTTAAAACTTTCAACAACGGATCTCTTGGCTCTGGCGTCGATGAAGAACGCAGCGAAACGCGATAGGTAATCTGAATTGCAGAATTCAGCGAATGATCGAATCTTTGAACGCACATGGCGCCCTCTGGTATTCCGGGGGGCACGCCTGTCCGAGCGTCATCACACCCCTCAAGCCTCGC-TTGGTAT-TGGGC-----------CGCGCCGCTCT-------------GTCGGCGGGCCTTAAACGTGCTGGCGGC-GTCGT-GGGC-CCCCAAAGCGCACATGGTC--TTGCACCGCGCGCG---AGGGCG-G-CCACGTCGCCCGCCATGGTGAGCGGCAACAGCCCAAATTTGAAATCTGACCCCCT--AGGGGGCCCGAGTTGTAA--TTTGGAGAGGATGCCTC-GGTG-GAGGCCCCGGCCGAAG---TGCCTTTGAACGG-GCCGTCAGAGAGGGTGAGAACCCCGTCCGCGGTCGCGGGTC----GCCACCGTGTGAGGCTCCTTCGACGAGTCGAGTT---GTTTGGGAATGCAGCTCTAAATGGGA-GGTAAATTCCTTCCAAGGCTAAATATCCGCCAGAGACCGATAGCGCACAAGTAGAGTGATCGAAAGGTGAAAAGCACTTTGAAAA--GAGGGTGAAACAGCACGTGAAATTGTTGAAAGGGAAGCGCTTGCAA-CCAGAGTCGTC-CGCGGGGGCTCCA-TCGACCTTC--GGGCCCGG-TGTACT-CCCCCGCGG-CCGGGCCAGCATCAGCTCGGCCGGCCGGATAAAGGCCGTGGGAATGTGACACCTCC----GGGTGTGTTATAGCCCGCGGCACAATACGGCCTGGCCGGGCTGAGGTCAGCGCCTT--TGGCACGGATGCT-GGCGTAATGGTTGTCAGC-GGCCCGTCTTG???????????????????????????????????????????????????????????????????????????????????????????????????????????????????????????????????????????????????????????????????????????????????????????????????????????????????????????????????????????????????????????????????????????????????????????????????????????????????????????????????????????????????????????????????????????????????????????????????????????????????????????????????????????????????????????????????????????????????????????????????????????????????????????????????????????????????????????????????????????????????????????????????????????????????????????????????????????????????????????????????????????????????????????????????????????????????????????????????????????????????????????????????????????????????????????????????????????????????????????????????????????????????????????????????????????????????????????????????????????????????????????????????????????????????????????????????????????????????????????????????????????????????????????????????????????????????????????????????????????????????????????????????????????????????????????????????????????????????????????????????????????????????????????????????????????????????????????????????????????????????????????????????????????????????????
>Kirschsteiniothelia_septemseptata_MFLU_21_0126
CCTCTGTTGCTTCGACGG------TCGCCGG-------------------------------------------------GCGTCG----CCGCCCGGTCCGTCGGGGG---------------CCTCCTAAACGCTAC--AACC---GTGGGGC-TCTGAGTG-TCGG----TAGAACGTCAAAACTTTCAACAACGGATCTCTTGGCTCTGGCGTCGATGAAGAACGCAGCGAAATGCGATAAGTGGTACGAATTGCAGAATTCAGTGAATGATCGAATCTTTGAACGCACATTGCGCCCCCTGGTAGCCCGGGGGGCACGCCTGTCCGAGCGTCATCTC-TCCCTCAAGCCTGGC-TTGGTCT-TGGGC-----------CGCGCCCTCCCCAC-------GGGGTGGGCGGGCCTCAAACTCCTGGGCGGT-GTCGT-CCCT-CCACTGGCGTGACAGGGAGA-TCTCTCCACACGCT---GGCGGG-G---GCGACGCTCGCCGTGACGAGCGGCAGCAGCCCAAATTTGAAATCTGGCTCCCTC-TCGGGGCCCGAGTTGTAG--TTTGGAGAGGATGCCTC-GGCG-GGGCCGCCAGTCGAAG---TCCCTTGGAACGG-GGCGTCGCAGAGGGTGAGAATCCCGTCCGTGGCCGGCGGTC----CCCGCCGTGCGAGGCTCCCTCGAAGAGTCGAGTT---GTTTGGGAATGCAGCTCTAAGTGGGA-GGTAAATTCCTTCTAAGGCTAAACATCCGCCAGAGACCGATAGCGCACAAGTAGAGTGATCGAAAGGTGAAAAGCACTTTGAAAA--GAGGGTGACACAGCACGTGAAATTGTTGAAAGGGAAGCGCTTGCAG-CCAGAGTTGGC-CCCGGGGGCTCCG-CTCGTCCTC--GGA-CGGG-CGCCCT-CCCTCGGGG-CCAGGCCAGCATCAGCCTGGCCGGCCGGACAAAGGCCGTGGGAATGTAGCACCCTC----GGGTGTGTTA-AGCCCGCGGCACAATGCGGCCTGGCCGGGCTGAGGTCAGCGCCTT-CGGGCACGGATGCT-GGCGTAATGGCTGTCAGC-GGCCCGTCTTGCATTAAATCAGTTATCGTTTATTTGATAGTACCTTACTACATGGATAACCGTGGTAATTCTAGAGCTAATACATGCTGAAGGCCCCGACTTCGGGAGGGGTGTGTTTATTAGATAAAAGGCCAACGCCCTTCGGGGCTCCTTGGTGATTCATGATAACCTGACGGATCGCATGGCCTTGCGCCGGCGATGGTTCATTCAAATTTCTGCCCTATCA-ACTTTCGATGGTAGGATCGAGGCCTACCATGGTATCAACGGGTAAC-----------------------------------------------------------------------------------------GGGGAATTAGGGTTCGA-TTCCGGAGAACGAGCCTGAGAAAC-------------------------------------------------------------------GGCTATTACATCCAAGGAAGGCAGCAGGCGCGCAAATTACCCAATCCC-GACACGGGGAGGTA--------------------------------------------------------------------------GTGACAATAAATACTGATACAGGGCTCTTTTGGGTCTTGTAATTGGAATGAGTACAATTTAAACCCCTTAACGAGGAACAATTGGAGGGCAAGTCTGGTGCCAGCAGC-------------------------------------------------CGCGGTAATTCCAGCTCCAATAGCGTATATTAAAGTTGTTGCAGTTAAAAAGCTCGTAGTTGAACCTTGGGCCTGGCTGGCCGGTCCGCCTCACCGCGTGCACTGGTTCGGCCGGGCCTTTCCTTCTGGGGAGCCGCATGCCCTTCATTGGGCGTGTCGGGGAGCCAGGACGTTTACTTTGAAAAAATTAGAGTGTTCAAAGCAGGCCCTTTGCTCGAATACATTAGCATGGAATAATGGAATA-GGACG--GCGGTCCTA-TTTTGTTGGTTTCTAGAAACCGCCGTAATGATTAATAGGGGAC------------------------------------------------------------------------------------------------------------------------------------------------------------------------------------
>Kirschsteiniothelia_sichuanensis_UESTCC_24_0127
CGCGCGTTGCTTCGGCGG------CTGCGGGC-----------------------------------------------CCCC-CCG--CGGGCC-TGCCCGCCAGGAG------------GCCATCTCTAAACGCTAC--AATC---ATGGGGC-TCTGAGTC-ACGA-CC-TA-ACA-CTAAAACTTTCAACAACGGATCTCTTGGCTCTGGTGTCGATGAAGAACGCAGCGAAATGCGATAAGTAGTACGAATTGCAGAATTCAGCGAATGATCGAATCTTTGAACGCACATTGCGCCCCCTGGCATCCCGGGGGGCACGCCTGTCCGAGCGTCATTACGCCCCTCAAGCCTGGC-TTGGTATCTGGGC-----------CGCGCCTCTC-------------GCGGGGCGGGCCTCAAACCCCTGGGCGGT-GCCGC--CCC-CGCCCGGCGTGATCAGGAGCTTCTCTCCACGCGCC---GGCGCG-G---GCGGTGCCCGCCGCGAAT-----------------------ATCTGGCCCCC------GGGTCCGAGTTGTAA--TTTGGAGAGGATGCCTC-GGTG-GGGCCGCCAGTCGAAG---TTCCTTGGAACAG-GGCGTCACAGAGGGTGAGAATCCCGTCCGTGGCCGGCGGCC----TCCACCGTGCGAGGCTCCCTCGAAGAGTCGAGTT---GTTTGGGAATGCAGCTCTAAGCGGGA-GGTACATTCCTTCTAAGGCTAAATATCCACCAGAGACCGATAGCGCACAAGTAGAGTGATCGAAAGGTGAAAAGCACTTTGAAAA--GAGGGTGACACAGCACGTGAAATTGTTGAAAGGGAAGCGCTTGCAA-CCAGAGTTGAC-CCTCGGGGCTCAG-CCCGTCCTC--GGA-CGGG-TGCACT-CCCCGGGGG-CCAGGCCAGCATCAGCTCGGCCGGCCGGATAAAGGCCGCGGGAATGTGGCACCTGC----GGGTGTGTTATAGCCCGCGGCACAATGCGGCCTGGCCGGGCTGAGGTCAGCGCTCC---GGCACGGATGCT-GGCGTAATGGTTGTCAGC-GGCCCGTCTTG???????????????????????????????????????????????????????????????????????????????????????????????????????????????????????????????????????????????????????????????????????????????????????????????????????????????????????????????????????????????????????????????????????????????????????????????????????????????????????????????????????????????????????????????????????????????????????????????????????????????????????????????????????????????????????????????????????????????????????????????????????????????????????????????????????????????????????????????????????????????????????????????????????????????????????????????????????????????????????????????????????????????????????????????????????????????????????????????????????????????????????????????????????????????????????????????????????????????????????????????????????????????????????????????????????????????????????????????????????????????????????????????????????????????????????????????????????????????????????????????????????????????????????????????????????????????????????????????????????????????????????????????????????????????????????????????????????????????????????????????????????????????????????????????????????????????????????????????????????????????????????????????????????????????????????
>Kirschsteiniothelia_spatiosa_MFLU_21_0128
GGCCCGTTGCTTTGGCGG------CCGGCGG-------------------------------------------------CCC-CC----GGGCCTCCCCCGCCAGAGG--------------ACTCCATCAACGCTGT--AACG---GTGGCTCTTCCGAGTG-TGGA-CC-AA-ACGCATAAAACTTTCAACAACGGATCTCTTGGCTCTGGCGTCGATGAAGAACGCAGCGAAATGCGATAAGTAGTACGAATTGCAGAATTCAGCGAATGATCGAATCTTTGAACGCACATTGCGCCCCCCGGTAGCCCGGGGGGCACGCCTGTTCGAGCGTCATCACACCCCTCAAGCCTGGC-TTGGTTC-TGGGC-----------CCCGCCCCTCC-------------GGGGGCGGGCCTCAAACGCCTGGGCGGT-GCCGC-CTCC-CCCCCAGCGCGACCGGGAG--ATTCTCCGCGCGCT---GGCCGG-G---GCGACGCCCGCCGTGATC?????????????????????????????????????????????????????????????????????????????????????????????????????????????????????????????????????????????????????????????????????????????????????????????????????????????????????????????????????????????????????????????????????????????????????????????????????????????????????????????????????????????????????????????????????????????????????????????????????????????????????????????????????????????????????????????????????????????????????????????????????????????????????????????????????????????????????????????????????????????????????????????????????CATTAAATCAGTTATCGTTTATTTGATAGTACCTTACTACATGGATAACCGTGGTAATTCTAGAGCTAATACATGCTGAAGGCCCCGACTTCGGGAGGGGTGTGTTTATTAGATAAAAGACCAATGCCCTCCGGGGCTCCTTGGTGATTCATGATAACCTAACGGATCGTATGGCCTTGCGCCGACGATGGTTCATTCAAATTTCTGCCCTATCA-ACTTTCGATGGTAGGATAGGGGCCTACCATGGTATCAACGGGTAAC-----------------------------------------------------------------------------------------GGGGAATTAGGGTTCGA-TTCCGGAGATTGAGCCTGATAAAC-------------------------------------------------------------------GGCTCAAACATCCAAGGAAGGCAGCAGGCGCGCAAATTACCCAATCCC-GACACGGGGAGGTA--------------------------------------------------------------------------GTGACAATAAATACTGATACAGGGCTCTTTTGGGTCTTGTAATTGGAATGAGTACAATTTAAACCCCTTAACGAGGAACAATTGGAGGGCAAGTCTGGTGCCAGCAGC-------------------------------------------------CGCGGTAATTCCAGCTCCAATAGCGTATATTAAAGTTGTTGCAGTTAAAAAGCTCGTAGTTGAACCTTGGGCCTGGCTGGCCGGTCCGCCTCACCGCGTGCACTGGTGCGGCCGGGCCTTTCCTCCTGGGGAGCCCCATGCCCTTCACTGGGCGTGCGGGGGAACCAGGACCTTTACTTTGAAAAAATTAGAGTGTTCAAAGCAGG-CCTTCGCTCGAATACATTAGCATGGAATAATAGAATA-GGACG--GCGGTCCTA-TTTTGTTGGTTTCTAG-AACCGCCGTAATGATTAACAGGGACAGTC-GGGGGCGTCCGTATTCAATTGCTAGAGGTGAAATTCTTGGATTTATTGAAGACGAACTA---------------------------------------------------------------------------------------------------------------------
>Kirschsteiniothelia_submersa_MFLUCC_15_0427
------------------------------------------------------------------------------------------------------------------------------------------------------------------------------------------CTTTCAACAACGGATCTCTTGGCTCTGGCGTCGATGAAGAACGCAGCGAAATGCGATAAGTAGTACGAATTGCAGAATTCAGCGAATGATCGAATCTTTGAACGCACATTGCGCCCCCTGGCATCCCGGGGGGCACGCCTGTCCGAGCGTCATTACGTCCCTCAAGCCTGGC-TTGGTATCTGGGC----------------------------------------------------------------------------------------------------------------------------------------------AGCGGCAGCAGCCCAAATTTGAAATCTGGCCCCC------GGGTCCGAGTTGTAA--TTTGGAGAGGATGCCTC-GGTG-GGGCCGCCAGTCGAAG---TTCCTTGGAACAG-GGCGTCACAGAGGGTGAGAATCCCGTCCGTGGCCGGCGGCC---TCCCACCGTGCGAGGCTCCCTCGAAGAGTCGAGTT---GTTTRGGAATGCAGCTCTAAGCGGGA-GGTACATWCCTTCTAAGGCTAAATATCCGCCAGAGACCGATAGCGCACAAGTAGAGTGATCGAAAGGTGAAAAGCACTTTGAAAAAGAGGGGTGACACAGCACGTGAAATTGTTGAAAGGGAAGCGCTTGCAACCCAGAGTTGAC-CCCCGGGGCTCAG-CCCGTCCTC--GGA-CGGG-TGCACT-CCCCGGGGGCCCAGGCCAGCATCAGCTCGGCCGGCCGGATAAAGGCCGTGGGAACGTGGCACCTCC----GGGTGTGTTATAGCCCGCGGCACAATGCGGCCTGGCCGGGCTGAGGTCAGCGCTCC---GGCACGGATGCT-GGCGTAATGGTTGTCAGC-GGCCCGTCTTG------------------------------------------------------------------------------------------------------------------------------CCCTCCGGGGCTCCTTGGTGATTCATGATAACTTGACGGATCGCATGGCCTTGCGCCGGCGATGGTTCATTCAAATTTCTGCCCTATCA-ACTTTCGATGGTAGGATAGGGGCCTACCATGGTATCAACGGGTAAC-----------------------------------------------------------------------------------------GGGGAATTAGGGTTCGA-TTCCGGAGAGAGCGCCTGAGAAAC--------------------------------------------------------------------GCGGTCACATCCAAGGAAGGCAGCAGGCGCGCAAATTACTCAATCCC-GACACGGGGAAGTA--------------------------------------------------------------------------GTGACAATAAATACTGATACAGGGCTCTTTTGGGTCTTGTAATTGGAATGAGTACAATTTAAACCCCTTAACGAGGAACAATTGGAGGGCAAGTCTGGTGCCAGCAGC-------------------------------------------------CGCGGTAATTCCAGCTCCAATAGCGTATATTAAAGTTGTTGCAGTTAAAAAGCTCGTAGTTGAACCTTGGGCCTGGCTGGCCGGTCCGCCTCACCGCGTGCACTGGTTCGGCCGGGCCTTTCCTTCTGGGGAGCCCCATGCCCTTAACTGGGCGTGCGGGGGAACCAGGACTTTTACTTTGAAAAAATTAGAGTGTTCAAAGCAGG-CCTTTGCTCGAATACATTAGCATGGAATAATGGAATA-GGACG--GCGGTCCTA-TTTTGTTGGTTTCTAG-AACCGCCGTAATGATTAATAGGGATAGTC-GGGGGCGTCCGTATTCAATTGTCAGAGGTGAAATTCTTGGATTTATTGAAGACGAACTACTGCGAAAGCATTCGCCAAGGATGTTTTCATTAATCAG-GAACGAAAGTTAGGGGATCGAAGACGATCAGATACCGTCGTAGTCTTAACCGTAAACTATGCCGACT-----------
>Kirschsteiniothelia_submersa_S_481
??????????????????????????????????????????????????????????????????????????????????????????????????????????????????????????????????????????????????????????????????????????????????????????????????????????????????????????????????????????????????????????????????????????????????????????????????????????????????????????????????????????????????????????????????????????????????????????????????????????????????????????????????????????????????????????????????????????????????????????????????????????????????????????????????-----------------TTTGAAATCTGGCCCCC------GGGTCCGAGTTGTAA--TTTGGAGAGGATGCCTC-GGTG-GGGCCGCCAGTCGAAG---TTCCTTGGAACAG-GGCGTCACAGAGGGTGAGAATCCCGTCCGTGGCCGGCGGCC----TCCACCGTGCGAGGCTCCCTCGAAGAGTCGAGTT---GTTTGGGAATGCAGCTCTAAGCGGGA-GGTACATTCCTTCTAAGGCTAAATATCCGCCAGAGACCGATAGCGCACAAGTAGAGTGATCGAAAGGTGAAAAGCACTTTGAAAA--GAGGGTGACACAGCACGTGAAATTGTTGAAAGGGAAGCGCTTGCAA-CCAGAGTTGAC-CCCCGGGGCTCAG-CCCGTCCTC--GGA-CGGG-TGCACT-CCCCGGGGG-CCAGGCCAGCATCAGCTCGGCCGGCCGGATAAAGGCCGTGGGAACGTGGCACCTCC----GGGTGTGTTATAGCCCGCGGCACAATGCGGCCTGGCCGGGCTGAGGTCAGCGCTCC---GGCACGGATGCT-GGCGTAATGGTTGTCAGC-GGCCCGTCTTG-----------------TTTATTTGATAGTACCTTACTACATGGATAACCGTGGTAATTCTAGAGCTAATACATGCTGAAGGCCCCGACTTCGGGAGGGGTGTATTTATTAGATAAAAGACCAACGCCCTCCGGGGCTCCTTGGTGATTCATGATAACTTGACGGATCGCATGGCCTTGCGCCGGCGATGGTTCATTCAAATTTCTGCCCTATCA-ACTTTCGATGGTAGGATAGGGGCCTACCATGGTATCAACGGGTAAC-----------------------------------------------------------------------------------------GGGGAATTAGGGTTCGA-TTCCGGAGAGAGCGCCTGAGAAAC-------------------------------------------------------------------GGCGGTCACATCCAAGGAAGGCAGCAGGCGCGCAAATTACTCAATCCC-GACACGGGGAAGTA--------------------------------------------------------------------------GTGACAATAAATACTGATACAGGGCTCTTTTGGGTCTTGTAATTGGAATGAGTACAATTTAAACCCCTTAACGAGGAACAATTGGAGGGCAAGTCTGGTGCCAGCAGC-------------------------------------------------CGCGGTAATTCCAGCTCCAATAGCGTATATTAAAGTTGTTGCAGTTAAAAAGCTCGTAGTTGAACCTTGGGCCTGGCTGGCCGGTCCGCCTCACCGCGTGCACTGGTTCGGCCGGGCCTTTCCTTCTGGGGAGCCCCATGCCCTTAACTGGGCGTGCGGGGGAACCAGGACTTTTACTTTGAAAAAATTAGAGTGTTCAAAGCAGG-CCTTTGCTCGAATACATTAGCATGGAATAATGGAATA-GGACG--GCGGTCCTA-TTTTGTTGGTTTCTAG-AACCGCCGTAATGATTAATAGGGATAGTC---------------------------------------------------------------------------------------------------------------------------------------------------------------------------------
>Kirschsteiniothelia_tectonae_MFLUCC_12_0050
GGCCTGTTGCTTTGGCGG------CCACCGG-------------------------------------------------CCC-TC----GGG---CCCCCGCCAGAGG--------------ACTCCATCAACGCTAT--AACA---GTGGCTCTTCCGAGTA-TGGA-CC-AA-ACGCATAAAACTTTCAACAACGGATCTCTTGGCTCTGGCGTCGATGAAGAACGCAGCGAAATGCGATAAGTAGTACGAATTGCAGAATTCAGCGAATGATCGAATCTTTGAACGCACATTGCGCCCCTCGGTAGCCCGGGGGGCACGCCTGTTCGAGCGTCATCACACCCCTCAAGCCTGGC-TTGGTTC-TGGGC-----------CCCGTCCCTCT-------------GGGGACGGGCCTCAAACGCCTGGGCGGT-GCCGC-CTCC--CCCCAGCGTGACAGGGAG--ATTCTCCACGCGCT---GGCCGG-G---GCGATGCCCGCCGCGATCAGCGGCAGCAGCCCAAATTTGAAATCTGGCCCCC---TCGGGGCCCGAGTTGTAA--TTTGGAGAGGATGCCTC-GGTG-GGGCCGCCAGTCGAAG---TCCCTTGGAACGG-GGCGTCACAGAGGGTGAGAATCCCGTCCGTGGCCGGCGGCC----TCCACCGTGCGAGGCTCCCTCGACGAGTCGAGTT---GTTTGGGAATGCAGCTCTAAGCGGGA-GGTAAATTCCTTCTAAGGCTAAACATCCGCCAGAGACCGATAGCGCACAAGTAGAGTGATCGAAAGGTGAAAAGCACTTTGAAAA--GAGGGTGACACAGCACGTGAAATTGTTGAAAGGGAAGCGCTTGCAG-CCAGAGCGGGC-CCCGGGGGCTCCG-CCCGTCCTC--GGA-CGGG-CGCCCT-CCCTCGGGG-TCCGGCCAGCATCAGCCCGGCCGGCCGGATAAAGGCCGTGGGAATGTGACACCTCC----GGGTGTGTTATAGCCCGCGGCACAATGCGGCCTGGCCGGACTGAGGTCAGCGCCCT--AGGCACGGATGCT-GGCGTAATGGCTGTCAGC-GGCCCGTCTTG???????????????????????????????????????????????????????????????????????????????????????????????????????????????????????????????????????????????????????????????????????????????????????????????????????????????????????????????????????????????????????????????????????????????????????????????????????????????????????????????????????????????????????????????????????????????????????????????????????????????????????????????????????????????????????????????????????????????????????????????????????????????????????????????????????????????????????????????????????????????????????????????????????????????????????????????????????????????????????????????????????????????????????????????????????????????????????????????????????????????????????????????????????????????????????????????????????????????????????????????????????????????????????????????????????????????????????????????????????????????????????????????????????????????????????????????????????????????????????????????????????????????????????????????????????????????????????????????????????????????????????????????????????????????????????????????????????????????????????????????????????????????????????????????????????????????????????????????????????????????????????????????????????????????????????
>Kirschsteiniothelia_tectonae_MFLUCC_23_0272
GGCCCGTTGCTTTGGCGG------CTGCCGG-------------------------------------------------CCT-CC----GGGC--CCCCCGCCAGAGG--------------ACTCCATCAACGCTGT--AACA---GTGGCTCTTCCGAGTG-TAGA-CC-AA-ACGCATAAAACTTTCAACAACGGATCTCTTGGCTCTGGCGTCGATGAAGAACGCAGCGAAATGCGATAAGTAGTACGAATTGCAGAATTCAGCGAATGATCGAATCTTTGAACGCACATTGCGCCCCTCGGTAGCCCGGGGGGCACGCCTGTTCGAGCGTCATCACACCCCTCAAGCCTGGC-TTGGTTC-TGGGC-----------CCCGTCCCTCT-------------GGGGACGGGCCTCAAACGCCTGGGCGGT-GCCGC-CTCC--CCCCAGCGTGACAGGGAG--CTTCTCCACGCGCT---GGCCGG-G---GCGACGCCCGCCGCGATCAGCGGCAGCAGCCCAAATTTGAAATCTGGCCCCC---TTGGGGCCCGAGTTGTAA--TTTGGAGAGGATGCCTC-GGTG-GGGCCGCCAGTCGAAG---TCCCTTGGAACGG-GGCGTCACAGAGGGTGAGAATCCCGTCCGTGGCCGGCGGCC----TCCACCGTGCGAGGCTCCCTCGACGAGTCGAGTT---GTTTGGGAATGCAGCTCTAAGCGGGA-GGTAAATTCCTTCTAAGGCTAAACATCCGCCAGAGACCGATAGCGCACAAGTAGAGTGATCGAAAGGTGAAAAGCACTTTGAAAA--GAGGGTGACACAGCACGTGAAATTGTTGAAAGGGAAGCGCTTGCAG-CCAGAGCGGGC-CCCGGGGGCTCCG-CCCGTCCTC--GGA-CGGG-CGCCCT-CCCTCGGGG-TCCGGCCAGCATCAGCCCGGCCGGCCGGATAAAGGCCGTGGGAATGTGACACCTCC----GGGTGTGTTATAGCCCGCGGCACAATGCGGCCTGGCCGGACTGAGGTCAGCGCCCT--AGGCACGGATGCT-GGCGTAATGGCTGTCAGC-GGCCCGTCTTG----------------------------------------------------------------------------------------------------------------------------------------------------------------------------------------------------------------------------------------------------------------------------------------------------------------------------------------------------------------------------------------------------------------------------------------------------------------------------------------------------------------------------------------------------------------------------------------------------------------------------TAAATACTGATACAGGGCTCTTTTGGGTCTTGTAATTGGAATGAGTACAATTTAAACCCCTTAACGAGGAACAATTGGAGGGCAAGTCTGGTGCCAGCAGC-------------------------------------------------CGCGGTAATTCCAGCTCCAATAGCGTATATTAAAGTTGTTGCAGTTAAAAAGCTCGTAGTTGAACCTTGGGCCTGGCTGGCCGGTCCGCCTCACCGCGTGCACTGGTGCGGCCGGGCCTTTCCTCCTGGGGAGCCCCATGCCCTTCACTGGGCGTGCGGGGGAACCAGGACCTTTACTTTGAAAAAATTAGAGTGTTCAAAGCAGG-CCTTCGCTCGAATACATTAGCATGGAATAATAGAATA-GGACG--GCGGTCCTA-TTTTGTTGGTTTCTAG-AACCGCCGTAATGATTAACAGGGACAGTC-GGGGGCGTCCGTATTCAATTGCTAGAGGTGAAATTCTTGGATTTATTGAAGACGAACTACTGCGAAAGCATTCGCCAAGGATGTTTTCATTAATCAG-GAACGAAAGTTAGGGGATCGAAGACGATCAGATACCGTCGTAGTCTTAACCGTAAACCATGCCGACTAGGGATCGGGC
>Kirschsteiniothelia_thailandica_MFLUCC_20_0116
CGCCGGTTGCCTGGGCGG------CCGGCCG-------------------------------------------------GCCCTG----GCGCCGGCCCCGCCCGCGG------------CCCCCTCCCCAACGCTAC--AACG---GTGGGT--TCTGAGCG-TGGA-CG-AA-AACGTCAAAACTTTCAACAACGGATCTCTTGGCTCTGGCGTCGATGAAGAACGCAGCGAAATGCGATAAGTAGTACGAATTGCAGAATTCAGCGAATGATCGAATCTTTGAACGCACATTGCGCCCCCCGGTAGTCCGGGGGGCACGCCTGTCCGAGCGTCATCCCCCCCCTCAAGCCCGGC-TTGGTCC-TGGGC-----------CGCGCCCGCCCTCC-------GGGGCGGGCGGGCCTCAAACGCCTAGGCGGC-GTCGA-CCCCTCCTCCAGCGCGACCGGGAGA-CCTCTCCGCGCGCC-GGGGCCGG-G---ACGGCGCCCGCCCACCCCAGCGGCAGCAGCCCAAATTTGAAATCTGGCTCCTTC-TCGGGGCTCGAGTTGTAA--TTTGGAGAGGATGCCTC-GGTG-GGGCCGCCAGTCGAAG---TCCCTTGGAACGG-GGCGTCACAGAGGGTGAGAATCCCGTCCGTGGCCGGCGGCC----TCCACCGTGCGAGGCTCCCTCGACGAGTCGAGTT---GTTTGGGAATGCAGCTCTAAGCGGGA-GGTGAATTCCTTCTAAGGCTAAACATCCGCCAGAGACCGATAGCGCACAAGTAGAGTGATCGAAAGGTGAAAAGCACTTTGAAAA--GAGGGTGACACAGCACGTGAAATTGTTGAAAGGGAAGCGCTTGCAG-CCAGAGTGGGC-CCCGGGGGCTCCG-CCCGTCCTC--GGA-CGGG-CGTTCT-CCCCTGGGG-TCCGGCCAGCATCAGCTCGGCCGGCCGGATAAAGGCCGTGGGAATGTGGCACCTCC----GGGTGTGTTATAGCCCGCGGCACAATGCGGCCTGGCTGGGCTGAGGCCAGCGCCTT-CGGGCACGGATGCT-GGCGTAATGGCTGTCAGC-GGCCCGTCTTGCATTAAATCAGTTATCGTTTATTTGATAGTACCTTACTACATGGATAACCGTGGTAATTCTAGAGCTAATACATGCTGAAGGCCCCGACTTCGGGAGGGGTGTGTTTATTAGATAAAAGACCAACGCCCTTCGGGGCTCCTTGGTGATTCATGATAACCTGACGGATCGCATGGCCTTGCGCCGGCGATGGTTCATTCAAATTTCTGCCCTATCA-ACTTTCGATGGTAGGATAGGGGCCTACCATGGTATCAACGGGTAAC-----------------------------------------------------------------------------------------GGGGAATTAGGGTTCGA-TTCCGGAGAGCGAGCCTGAGAGAC-------------------------------------------------------------------GGCTCTCACATCCAAGGAAGGCAGCAGGCGCGCAAATTACCCAATCCC-GACTCGGGGAGGTA--------------------------------------------------------------------------GTGACAATAAATACTGATACAGGGCTCTTTTGGGTCTTGTAATTGGAATGAGTACAATTCAAACCCCTTAACGAGGAACAATTGGAGGGCAAGTCTGGTGCCAGCAGC-------------------------------------------------CGCGGTAATTCCAGCTCCAATAGCGTATATTAAAGTTGTTGCAGTTAAAAAGCTCGTAGTTGAACCTTGGGCCTGGCTGGCCGGTCCGCCTCACCGCGTGCACTGGTTCGGCCGGGCCTTTCCTTCGGGGGATCCGCATGCCCTTCGCTGGGCGTGTCGGGGAGCCCGGACCTTTACTTTGAAAAAATTAGAGTGTTCAAAGCAGG-CCTTTGCTCGGATACATTAGCATGGAATAATGGAATA-GGACG--GCGGTCCTA-TTTTGTTGGTTTCTAG-AACCGCCGTAATGATTAATAGGGACAGTC-GGGGGCGTCCGTATTCAATTGTCAGAGGTGAAATTCTTGGATTCATTGAAGACGAACTACTGCGAAAGCATTCGCCAAGGATGTTTTCATTAATCAG-GAACGAAAGTTAGGGGATCGAAGACGATCAGATACCGTCGTAGTCTTAACCGTAAACTATGCCGACTAGGAATCGGGC
>Kirschsteiniothelia_thujina_JF_13210
-ACCGGTTGCTTTGGCGG------CCGCTGG-------------------------------------------------TCCTTT----GGACC-GGCCCGCCAGAGG------------CCCCCTCTCGAACGCCGT--AACG---GTGACCC-TCCGAGCG-TGAC-AA-CA-ACGTACAAAACTTTCAACAACGGATCTCTTGGCTCTGGCGTCGATGAAGAACGCAGCGAAATGCGATAACTAATACGAATTGCAGAATTCAGCGAATGATCGAATCTTTGAACGCACATTGCGCCCCCTGGTAGCCCGGGGGGCACGCCTGTTCGAGCGTCATCACACCCCTCAAGCCTGGC-TTGGTCT-TGGGC-----------CGCGCCCCCCTC------------GGGGGCGGGCCTCGAACGTCTGGGCGGT-GCCGC-CCCC-CACCCAGCGTGACAGGGAG--ACCCTCCACGCGCT---GGCCGG-G---GCGACGCCCGCCGCGAGCAGCGGCAGCAGCCCAAATTTGAAATCTGGCCCCC---TCGGGGCCCGAGTTGTAG--TTTGGAGAGGATGCCTC-GGCG-TGGCCGCCAGTCGAAG---TCCCCTGGAACGG-GGCGTCACAGAGGGTGAGAATCCCGTCCGTGGCCGGCGGCC----CTCGCCGTGCGAGGCTCCCTCGACGAGTCGAGTT---GTTTGGGAATGCAGCTCCAAGCGGGA-GGTAAATTCCTTCTAAGGCTAAACATCCGCCAGAGACCGATAGCGCACAAGTAGAGTGATCGAAAGGTGAAAAGCACTTTGAAAA--GAGGGTGAAACAGCACGTGAAATTGTTGAAAGGGAAGCGCTGGCAG-TCAGAGCGGGC-CCCGGGGGCTCCG-CCCGTCCTC--GGA-CGGG-CGCCCT-CCCTCGGGG-TCCGGCCAGCATCAGCCCGGCCGGCCGGATAAAGGCCGCGGGAACGTGGCACCCTC----GGGTGTGTTATAGCCCGCGGCAGAATGCGGCCTGGCCGGACTGAGGTCAGCGCCCT--GGGCACGGATGCT-GGCGTAATGGCTGTCAGC-GGCCCGTCTTGCAGTAAATCAGTCATCGTTTATTTGATAGTACCTTACTACATGGATAACCGTGGTAATTCTAGAGCTAATACATGCTAAAGGCCCCGACTTCGGGAGGGGTGTGTTTATTAGATAAAAGACCAATGCCCTCCGGGGCTCCTTGGTGATTCACAATAACTTAACGGATCGCATGGCCTTGTGCCGGCGATGGTTCATTCAAATCTCTGCCCTATCA-ACTTTCGACGGTAGGATAGGGGCCTACCGTGGTATCAACGGGTAAC-----------------------------------------------------------------------------------------GGGGAATTAGGGTTCGA-TTCCGGAGAGTTAGCCTGAGAGAT-------------------------------------------------------------------CGCTAACACATCCAAGGAAGGCAGCAGGCGCGCAAATTACCCAATCCC-GACACGGGGAGGTA--------------------------------------------------------------------------GTGACAATACATACTGATACAGGGCTCTTTTGGGTCTTGTAATTGGAATGAGTACAATTTAAACCCCTTAACGAGGAACAATTGGAGGGCAAGTCTGGTGCCAGCAGC-------------------------------------------------CGCGGTAATTCCAGCTCCAATAGCGTATATTAAAGTTGTTGCAGTTAAAACGTTCGTAGTTGAACCTTGGGCCTGGCTGGCCGGTCCGCCTCACCGCGTGCACTGGTTCGGCCGGGCCTTTCCTCCTGGGGAACCCCATGCCCTTCACTGGGCGTGTGGGGGAGCCAGGACTTTTACCTTGAAAAAATTAGAGTGTTCAAAGCAGG-CCTTCGCTCGAATACATTAGCATGGAATAATGGAATA-GGACG--GCGGTCCTA-TTTTGTTGGTTTCTAG-AACCGCCGTAATGATTAATAGGGACAGTC-GGGGGCGTCCGTATTCAATTGTCAGAGGTGAAATTCTTGGATTCATTGAAGACGAACTACTGCGAAAGCATTCGCCAAGGATGTTTTCATTAATCAG-A------------------------------------TCG--------------------------------------
>Kirschsteiniothelia_vinigena_CBS_H_23378
??????????????????????????????????????????????????????????????????????????????????????????????????????????????????????????????????????????????????????????????????????????????????????????????????????????????????????????????????????????????????????????????????????????????????????????????????????????????????????????????????????????????????????????????????????????????????????????????????????????????????????????????????????????????????????????????????????????????????????????????????????????????????????????????????AGCGGCAGCAGCCCAAATTTGAAATCTGGCCCCT-----CGGGCCCGAGTTGTAA--TTTGGAGAGGATGCCTC-GGCGTGTGGCCCCGGTCGAAG---TGCCTTTGAACGG-GCCGTCAGAGAGGGTGAGAACCCCGTCCGCGGTCGCGGGCC----GCCGCCGTGTGAGGCTCCTTCGACGAGTCGAGTT---GTTTGGGAATGCAGCTCTAAACGGGA-GGTAAATTCCTTCCAAGGCTAAATATCCGCCAGAGACCGATAGCGCACAAGTAGAGTGATCGAAAGGTGAAAAGCACTTTGAAAA--GAGGGTGAAACAGCACGTGAAATTGTTGAAAGGGAAGCGCTTGCAA-CCAGAGTCGTC-CGCGGGGGCTCCG-CCGGCCTTC--GGGCCCGG-TGCACT-CCTCCGCGG-TCGGGCCAGCATCAGCTCGGCCGGTCGGATAAAGGCCGTGGGAATGTGACACCCCC----GGGTGTGTTATAGCCCGCGGGACAATACGGCCCGCCTGGGCTGAGGTCAACGCCTTTATGGCACGGATGCTGGGCGTAATGGTTGTCACC-GGCCCGTCTTG???????????????????????????????????????????????????????????????????????????????????????????????????????????????????????????????????????????????????????????????????????????????????????????????????????????????????????????????????????????????????????????????????????????????????????????????????????????????????????????????????????????????????????????????????????????????????????????????????????????????????????????????????????????????????????????????????????????????????????????????????????????????????????????????????????????????????????????????????????????????????????????????????????????????????????????????????????????????????????????????????????????????????????????????????????????????????????????????????????????????????????????????????????????????????????????????????????????????????????????????????????????????????????????????????????????????????????????????????????????????????????????????????????????????????????????????????????????????????????????????????????????????????????????????????????????????????????????????????????????????????????????????????????????????????????????????????????????????????????????????????????????????????????????????????????????????????????????????????????????????????????????????????????????????????????
>Kirschsteiniothelia_xishuangbannaensis_ZHKUCC_22_0220
TGTTGGTTGCCTGGGCGG------ACGGCCG-------------------------------------------------GCCCCT----GCGCCGGCCGCGCCCGCGG--------------CCCCCCTCAACGCTGC--AATG---GTGGGC--TCTGAGCG-TGGG-CT-TA-AACGTCAAAACTTTCAACAACGGATCTCTTGGCTCTGGCGTCGATGAAGAACGCAGCGAAATGCGATAAGTAGTACGAATTGCAGAATTCAGCGAATGATCGAATCTTTGAACGCACATTGCGCCCCCTGGTAGCCCGGGGGGCACGCCTGTCCGAGCGTCAGTAC-ACCATCAAGCCTGGC-TTGGTCT-TGGGC-----------CCGGGCCCCCCGCA-----TGCGGGCGGGCCGGCCTCAAACGCCTGGGCGGC-GTCGA-CCCC-CCCTCAGCGCGACCGGGAGA-CCCCTCCACGCGCC--GGGGCGG-G---ACGGCGCCCGCCGTCAAC-GCGGCAGCAGCCCAAATTTGAAATCTGGCCCCCTC-GCGGGGCCCGAGTTGTAA--TTTGGAGAGGATGCCTC-GGCG-GGGCCGCCAGTCGAAG---TCCCTTGGAACGG-GGCGTCACAGAGGGTGAGAATCCCGTCCGTGGCCGGCGGCC----TCCGCCGTGCGAGGCTCCCTCGACGAGTCGAGTT---GTTTGGGAATGCAGCTCTAAGCGGGA-GGTAAATTCCTTCTAAGGCTAAACATCCGCCAGAGACCGATAGCGCACAAGTAGAGTGATCGAAAGGTGAAAAGCACTTTGAAAA--GAGGGTGACACAGCACGTGAAATTGTTGAAAGGGAAGCGCTTGCAG-CCAGAGTGGGC-CCCGGGGGCTCCG-CCCGTCCTC--GGA-CGGG-CGCCCT-CCCCCGGGG-TCCGGCCAGCATCAGCTCGGCCGGCCGGACAAAGGCCGTGGGAACGTGGCACCCTC----GGGTGTGTTATAGCCCGCGGCACAATGCGGCCTGGCTGGGCTGAGGCCAGCGCCTT-CGGGCACGGATGCT-GGCGTAATGGCTGTCAGC-GGCCCGTCTTGCATTAAATCAGTTATCGTTTATTTGATAGTACCTTACTACATGGATAACCGTGGTAATTCTAGAGCTAATACATGCTGAAGGCCCCGACTTCGGGAGGGGTGTGTTTATTAGATAAAAGACCAACGCCCTCCGGGGCTCCTTGGTGATTCATGATAACCTGACGGATCGCATGGCCTTGCGCCGGCGATGGTTCATTCAAATTTCTGCCCTATCA-ACTTTCGATGGTAGGATAGGGGCCTACCATGGTATCAACGGGTAAC-----------------------------------------------------------------------------------------GGGGAATTAGGGTTCGA-TTCCGGAGAGCGAGCCTGAGAGAC-------------------------------------------------------------------GGCTCTCACATCCAAGGAAGGCAGCAGGCGCGCAAATTACCCAATCCC-GACACGGGGAGGTA--------------------------------------------------------------------------GTGACAATAAATACTGATACAGGGCTCTTTTGGGTCTTGTAATTGGAATGAGTACAATTCAAACCCCTTAACGAGGAACAATTGGAGGGCAAGTCTGGTGCCAGCAGC-------------------------------------------------CGCGGTAATTCCAGCTCCAATAGCGTATATTAAAGTTGTTGCAGTTAAAAAGCTCGTAGTTGAACCTTGGGCCTGGCTGGCCGGTCCGCCTCACCGCGTGCACTGGTTCGGCCGGGCCTTTCCTTCGGGGGAGCCGCATGCCCTTCGCTGGGCGTGTCGGGGAGCCCGGACCTTTACTTTGAAAAAATTAGAGTGTTCAAAGCAGG-CCTTTGCTCGGATACATTAGCATGGAATAATGGAATA-GGACG--GCGGTCCTA-TTTTGTTGGTTTCTAG-AACCGCCGTAATGATTAATAGGGACAGTC-GGGGGCGTCCGTATTCAATTGTCAGAGGTGAAATTCTTGGATTCATTGAAGACGAACTACTGCGAAAGCATTCGCCAAGGATGTTTTCATTAATCAG-GAACGAAAGTTAGGGGATCGAAGACGATCAGATACCGTCGTAGTCTTAACCGTAAACCATGCCGACTAGGAATCGGGC
>Kirschsteiniothelia_xishuangbannaensis_ZHKUCC_22_0221
TGTTGGTTGCCTGGGCGG------ACGGCCG-------------------------------------------------GCCCCT----GCGCCGGCCGCGCCCGCGG--------------CCCCCCTCAACGCTGC--AATG---GTGGGC--TCTGAGCG-TGGG-CT-TA-AACGTCAAAACTTTCAACAACGGATCTCTTGGCTCTGGCGTCGATGAAGAACGCAGCGAAATGCGATAAGTAGTACGAATTGCAGAATTCAGCGAATGATCGAATCTTTGAACGCACATTGCGCCCCCTGGTAGCCCGGGGGGCACGCCTGTCCGAGCGTCAGTAC-ACCATCAAGCCTGGC-TTGGTCT-TGGGC-----------CCGGGCCCCCCGCA-----TGCGGGCGGGCCGGCCTCAAACGCCTGGGCGGC-GTCGA-CCCC-CCCTCAGCGCGACCGGGAGA-CCCCTCCACGCGCC--GGGGCGG-G---ACGGCGCCCGCCGTCAACAGCGGCAGCAGCCCAAATTTGAAATCTGGCCCCTTC-GCGGGGCCCGAGTTGTAA--TTTGGAGAGGATGCCTC-GGCG-GGGCCGCCAGTCGAAG---TCCCTTGGAACGG-GGCGTCACAGAGGGTGAGAATCCCGTCCGTGGCCGGCGGCC----TCCGCCGTGCGAGGCTCCCTCGACGAGTCGAGTT---GTTTGGGAATGCAGCTCTAAGCGGGA-GGTAAATTCCTTCTAAGGCTAAACATCCGCCAGAGACCGATAGCGCACAAGTAGAGTGATCGAAAGGTGAAAAGCACTTTGAAAA--GAGGGTGACACAGCACGTGAAATTGTTGAAAGGGAAGCGCTTGCAG-CCAGAGTGGGC-CCCGGGGGCTCCG-CCCGTCCTC--GGA-CGGG-CGCCCT-CCCCCGGGG-TCCGGCCAGCATCAGCTCGGCCGGCCGGACAAAGGCCGTGGGAACGTGGCACCCTC----GGGTGTGTTATAGCCCGCGGCACAATGCGGCCTGGCTGGGCTGAGGCCAGCGCCTT-CGGGCACGGATGCT-GGCGTAATGGCTGTCAGC-GGCCCGTCTTGCATTAAATCAGTTATCGTTTATTTGATAGTACCTTACTACATGGATAACCGTGGTAATTCTAGAGCTAATACATGCTGAAGGCCCCGACTTCGGGAGGGGTGTGTTTATTAGATAAAAGACCAACGCCCTCCGGGGCTCCTTGGTGATTCATGATAACCTGACGGATCGCATGGCCTTGCGCCGGCGATGGTTCATTCAAATTTCTGCCCTATCA-ACTTTCGATGGTAGGATAGGGGCCTACCATGGTATCAACGGGTAAC-----------------------------------------------------------------------------------------GGGGAATTAGGGTTCGA-TTCCGGAGAGCGAGCCTGAGAGAC-------------------------------------------------------------------GGCTCTCACATCCAAGGAAGGCAGCAGGCGCGCAAATTACCCAATCCC-GACTCGGGGAGGTA--------------------------------------------------------------------------GTGACAATAAATACTGATACAGGGCTCTTTTGGGTCTTGTAATTGGAATGAGTACAATTCAAACCCCTTAACGAGGAACAATTGGAGGGCAAGTCTGGTGCCAGCAGC-------------------------------------------------CGCGGTAATTCCAGCTCCAATAGCGTATATTAAAGTTGTTGCAGTTAAAAAGCTCGTAGTTGAACCTTGGGCCTGGCTGGCCGGTCCGCCTCACCGCGTGCACTGGTTCGGCCGGGCCTTTCCTTCGGGGGATCCGCATGCCCTTCGCTGGGCGTGTCGGGGAGCCCGGACCTTTACTTTGAAAAAATTAGAGTGTTCAAAGCAGG-CCTTTGCTCGGATACATTAGCATGGAATAATGGAATA-GGACG--GCGGTCCTA-TTTTGTTGGTTTCTAG-AACCGCCGTAATGATTAATAGGGACAGTC-GGGGGCGTCCGTATTCAATTGTCAGAGGTGAAATTCTTGGATTCATTGAAGACGAACTACTGCGAAAGCATTCGCCAAGGATGTTTTCATTAATCAG-GAACGAAAGTTAGGGGATCGAAGACGATCAGATACCGTCGTAGTCTTAACCGTAAACCATGCCGACTAGGAATCGGGC
>Kirschsteiniothelia_zizyphifolii_MFLUCC_23_C0270
TCTCTGTTGCCTCGGCGG------GCGGGC--------------------------------------------------CTCCCC----------CACCCGTCGACGG-------------ATCCCTAACAACGCTTT--AATA---GTGAGGG-TCTGAGTG-TCGG-TTTAATAGCTCTAAAACTTTCAACAACGGATCTCTTGGCTCTGGCGTCGATGAAGAACGCAGCGAAACGCGATAGGTAATCTGAATTGCAGAATTCAGCGAATGATCGAATCTTTGAACGCACATGGCGCCCTCCGGTATCCCGGGGGGCACGCCTGTCCGAGCGTCATCATACCCCTCAAGCCTCGC-TTGGTAT-TGGGC-----------CACGCCGCTCC-------------GTCGGCGGGCCTCAAACGTGCTGGCGGC-ATCGT-GAGC-CCCCGAAGCGCACATGGTC--TTGGACCGCGCGCG---AGGACG-G-TCGCGTCGCCCGCCACGGTGAGCGGCAACAGCCCAAATTTGAAATCTGGTCCCCT----GGGGCCCGAGTTGTAA--TTTGGAGAGGATGTCTC-GGTG-GGGGCCCCGGCCGAAG---TGCCTTTGAACGG-GCCGTCAGAGAGGGTGAGAACCCCGTCCGCGGTCGCGGGTC----GCCACCATGTGAGGCTCCTTCGACGAGTCGAGTT---GTTTGGGAATGCAGCTCTAAATGGGA-GGTAAATTCCTTCCAAGGCTAAATATCCGCCAGAGACCGATAGCGCACAAGTAGAGTGATCGAAAGGTGAAAAGCACTTTGAAAA--GAGGGTGAAACAGCACGTGAAATTGTTGAAAGGGAAGCGCTTGCAA-CCAGAGTCGTC-CGCGGGGGCTCCA-CCGACCCTC--GGGCCCGG-TGTACT-CCCCCGCGG-CCGGGCCAGCATCAGCTCGGCCGGCCGGATAAAGGCCGTGGGAATGTGACACCTCC----GGGTGTGTTATAGCCCGCGGCACAATACGGCCTGGTCGGGCTGAGGTCAGCGCCTTT-TGGCACGGATGCT-GGCGTAATGGTTGTCAGC-GGCCCGTCTTG-----------------------------------------------------------------------------------------------------------------------------------------------------------------------------------------------------------------------------------------------------------------------------------------------------------------------------------------------------------------------------------------------------------------------------------------------------------------------------------------------------------------------------------------TA--------------------------------------------------------------------------GTGACAATAAATACTGATACAGGGCTCTTTTGGGTCTTGTAATTGGAATGAGTACAATTTAAACCCCTTAACGAGGAACAATTGGAGGGCAAGTCTGGTGCCAGCAGC-------------------------------------------------CGCGGTAATTCCAGCTCCAATAGCGTATATTAAAGTTGTTGCAGTTAAAAAGCTCGTAGTTGAACCTTGGGCCTGGCTGGCCGGTCCGCCTCACCGCGTGCACTGGTTCGGCCGGGCCTTTCCTTCTGGCGAGCCACATGCCCTTCACTGGGCGTGCTGGGGAACCAGGACTTTTACTTTGAAAAAATTAGAGTGTTCAAAGCAGG-CCTTTGCTCGAATACATTAGCATGGAATAATGAAATA-GGACG--GCGGTCCTA-TTTTGTTGGTTTCTAG-AACCGCCGTAATGATTAATAGGGATAGTC-GGGGGCGTCCGTATTCAATTGTCAGAGGTGAAATTCTTGGATTTATTGAAGACGAACTACTGCGAAAGCATTCGCCAAGGATGTTTTCATTAATCAG-GAACGAAAGTTAGGGGATCGAAGACGATCAGATACCGTCGTAGTCTTAACCGTAAACCATGCCGACTAGGGATCGGGC
>Megalotremis_verrucosa_MPN104
??????????????????????????????????????????????????????????????????????????????????????????????????????????????????????????????????????????????????????????????????????????????????????????????????????????????????????????????????????????????????????????????????????????????????????????????????????????????????????????????????????????????????????????????????????????????????????????????????????????????????????????????????????????????????????????????????????????????????????????????????????????????????????????????????------------------------------------------GTCCGAATTGTAA--TTTGAAGAGGATGTCTC-GCGA-AAGGTATCGCTCCAAG---TCCTTTGGAACAA-GGCGCCGCAGAGGGTGAGAGCCCCGT--CCGGGCAGATACT----TGCCGCATGTGAGACTCCTTCGACGAGTCGAGTT---GTTTGGGAATGCAGCTCTAATTTGGA-GGTAAATTTCTTCTAAGGCTAAATATCGGCCGGAGACCGATAGCGCACAAGTAGAGTGATCGAAAGATGAAAAGCACTTTGAAAA--GAGAGTCAAAAAGCACGTGAAATTGTTGAAAGGGAAGCGCTTGCCG-TCAGACTCGTT-TATGGTCGATCAG-CCTTCGTTT--TCG-TTGG-CGCACT-CTTCCATAG-TCGGGCCAGCGTCGATTCGAACGACTGGAGAATGGCGTTAGGAATGTAGCTCCTC------GGAGTGTTATAGCCTATCGCAGCATGCAGCCAGTTTGGATCGAGGTATGCGT-----------------------------------------------------------------------------------------------------------------------------------------------------TGTATTTATTAGATAAAAAACCAACGCCCTCCGGGGCTCCTTGGTGATTCATGATAACTCAACGAATCGCATGGCCTTGCGCCGGCGATGGTTCATTCAAATTTCTGCCCCATCA-GCTCTCGATTGTAGGATAGAGGCCTACAATGGCAGCAACGGGTAAC-----------------------------------------------------------------------------------------GGGGAATTAGGGTTCGA-CTCCGGAGAGGGAGCCTGAGAAAC-------------------------------------------------------------------GGCTACCACATCCAAGGAAGGCAGCAGGCGCGCAAATTACCCAATCCC-GACACGGGGAGGTAGTAAGTTACATT-----------------------GTACTCCATTCGAAGTGCCCCAACTAACCTTCAACTTAGGTGACAATAAATACTGATACAGGGCTCTTTTGGGTCTTGTAATTGGAATGAGTACAATTTAAATCCCTTAACGAGGAACAATTGGAGGGCAAGTCTGGTGCCAGCAGC-------------------------------------------------CGCGGTAATTCCAGCTCCAATAGCGTATATTAAAGTTGTTGCAGTTAAAAAGCTCGTAGTTGAACCTTGGGCCTGGCTGGCTGGTCTGCCTCACCGCATGCACTGGTCCGGCCGGGCCTTTCCTCCCGGGGAATCACATGCCCTTTACTGGGCGTGTTGGGGAACCGGGACTTTTACTTTGAAAAAATTAGAGTGT-------------------------------------------------------------------------------------------------------------------------------------------------------------------------------------------------------------------------------------------------------------------------------------------------
>Phyllobathelium_anomalum_MPN_242
??????????????????????????????????????????????????????????????????????????????????????????????????????????????????????????????????????????????????????????????????????????????????????????????????????????????????????????????????????????????????????????????????????????????????????????????????????????????????????????????????????????????????????????????????????????????????????????????????????????????????????????????????????????????????????????????????????????????????????????????????????????????????????????????????---------------------------------------------------------TTTGTAGAGGATGCCCC-GGCG-TCAGCTAAGGCCCAGG---TCCCTTGGAACAG-GGCGCCACAGAGGGTGAGAGTCCCGTACTTGGCCCGTAGTT----TTCGCCGTGTGGGGCTCCTTCGACGAGTCGAGTT---GTTTGGGAATGCAGCTCTAAGCGGGA-GGTAAATTTCTTCTAAAGCTAAATACCGGCCAGAGACCGATAGCGCACAAGTAGAGTGATCGAAAGATGAAAAGCACTTTGGAAA--GAGAGTTAAAAAGCACGTGAAATTGTTGAAAGGGAAGCGCTCGCAG-GCAGACTTGCC-CGTGGCGGTTTCG-CTGGGTGTC--TCACCCAG-TTTACT-CCGCCGCGT-ACGGGCCAGCATCAGTTCGGGCGGTCGGATAAAGGCGGTGGGAATGTGGCTCCCCCC--GGGGAGTGTTATAGCCCGCCGCGCAATACGGCCAGCCCGGACTGAGGATCGCGT---------------------------------------------------------------------------------------------------------------------------------------------------GGTGTATTTATTAGATAAAAAACCAATGCCCTTCGGGGCTCTTTGGTGATTCATGATAACTCAACGAATCGCATGGCCTTGCGCCGGCGATGGTTCATTCAAATTTCTGCCCTATCA-ACTTTCGATGGTAGGATAGTGGCCTACCATGGTTTCGACGGGTACCGGTAAGCATCTTCCCCCCTCTCCCTTTTCCAGCCTCACTCGGGCGGTTTTACTTGGCGGTGGAAGTACTAACATATCATTCTTTTCATAGGGGAATTAGGGTTCGA-TTCCGGAGAGGGAGCCTGAGAAACGTAAGTTAAAACCCCCCTCCCCGGGCTCAGTCTCGTGTTGGATGAGGCGCTGACTTTTTGACAACAGGGCTACCACATCCAAGGAAGGCAGCAGGCGCGCAAATTACCCAATCCC-GATACGGGGAGGTAGTAAGTGGTCCC-----------------------TTTTCTCTCTCAAAACCATTCACCAACTGACCAAACTAGGTGACAATAAATACTGATCCAGGGCTCTTTTGGGTCTTGTAATTGGAATGAGTACAATTTAAATACCTTAACGAGGAACAATTGGAGGGCAAGTCTGGTGCCAGCAGC-------------------------------------------------CGCGGTAATTCCAGCTCCAATAGCGTATATTAAAGTTGTTGCAGTTAAAAAGCTCGTAGTTGAAATTTGGGCCTGGCTGGTCGGTCCGCCTCACCGCGTGCACTGAGTCGGCCGGGCCTTTTCTCCTGGGGAGCCTCATGCCCTTTACTGGGCGTGTTGGGGAACCAGGACTTTTACTTTGAAAAAATTAGAGTGTTCAAAGCAGG-CCTTTGCTCGGATACATTAGCATGGAATAATAAAATA-GGACGT-GCA--------------------------------------------------------------------------------------------------------------------------------------------------------------------------------------------------------------------------------------
>Phyllobathelium_firmum_ERP_3175
??????????????????????????????????????????????????????????????????????????????????????????????????????????????????????????????????????????????????????????????????????????????????????????????????????????????????????????????????????????????????????????????????????????????????????????????????????????????????????????????????????????????????????????????????????????????????????????????????????????????????????????????????????????????????????????????????????????????????????????????????????????????????????????????????AAGCGCAACAGCTCAAATGGGGATGACTGGCCCG---TCGGGGTCCGAGTTGTAA--TTTGTAGAGGATGTCCC-GGCG-TCGGCCCAGGCCCAGG---TCCCTTGGAACAG-GGCGCCAGAGAGGGTGAGAGTCCCGTACTTGGCCTGGAGAC----TTCGCCGTGTGGGGCACCTTCGACGAGTCGAGTT---GTTTGGGAATGCAGCTCTAAGCGGGA-GGTAAATTTCTTCTAAAGCTAAATACCGGCCAGAGACCGATAGCGCACAAGTAGAGTGATCGAAAGATGAAAAGCACTTTGGAAA--GAGAGTTAAAAAGCACGTGAAATTGTTGAAAGGGAAGCGCTCGCAG-GCAGACTTGCC-CGCGGCGGTTTCG-CCGGGTGTT--CCACCCGG-TTTACT-CCGCCGCGT-ACGGGCCAGCATCGGTTTGGACGGTCGGATAAAGGCGGTGGGAATGTGGCTCCCCCC--GGGGAGTGTTATAGCCCGTCGCGCAATACGGCCAGCCCGGACCGAGGATCGCGTTCT-----CGAGGATGCT-GGCGTAATGGCTGTGAGC-GGCCCGTCTTG???????????????????????????????????????????????????????????????????????????????????????????????????????????????????????????????????????????????????????????????????????????????????????????????????????????????????????????????????????????????????????????????????????????????????????????????????????????????????????????????????????????????????????????????????????????????????????????????????????????????????????????????????????????????????????????????????????????????????????????????????????????????????????????????????????????????????????????????????????????????????????????????????????????????????????????????????????????????????????????????????????????????????????????????????????????????????????????????????????????????????????????????????????????????????????????????????????????????????????????????????????????????????????????????????????????????????????????????????????????????????????????????????????????????????????????????????????????????????????????????????????????????????????????????????????????????????????????????????????????????????????????????????????????????????????????????????????????????????????????????????????????????????????????????????????????????????????????????????????????????????????????????????????????????????????
>Pseudorobillarda_eucalypti_MFLUCC_12_0422
TTGTTGTTGCCTCGGCGG------GTGTGTT-------------------------------------------------GCGCTCT---GCGCATCCTCCGCCGGCGTACAGCTATAAAAACTTTTGATATAAACTAT--ATTGTCAGAGCCTTCATGGCATT-TTGA-TA-AA-TAAATCAAAACTTTCAACAACGGATCTCTTGGTTCTGGCATCGATGAAGAACGCAGCGAAATGCGATAAGTAATGTGAATTGCAGAATTCAGTGAATCATCGAATCTTTGAACGCACATTGCGCCCCTTGGTATTCCGAGGGGCACACCTGTTCGAGCGTCATTACAAACCTCAAGCTCTGC-TTGGTAT-TGGGTGTTTTCGTTAACTCGCCTCTCG--------GGGGGAGTAACGCGCCTTAAAGACCTCGGCGGC-GTAGT-TCCGACTTCGAGCGTAGCAAAAAAC------TTTCGCTTTTGGAGTTCG-G---GCGACGTTCTGTCCGTATAGCGGCAATAGCTCAGATTTGAAATCTGGTCCTT---TCAGGGCCCGAGTTGTAA--TCTGCAGAGGATGCTTC-GGCG-TCAGCCTCGGCCTAAG---TTCCTTGGAACAG-GACGTCACAGAGGGTGAGAATCCCGTATGTGGTCGGCTGCT----TTCGCCATGTGAAGCTCCTTCGACGAGTCGAGTT---GTTTGGGAATGCAGCTCTAAATGGGA-GGTAAATTTCTTCTAAAGCTAAATATTGGCCAGAGACCGATAGCGCACAAGTAGAGTGATCGAAAGATGAAAAGCACTTTGGAAA--GAGAGTTAAAAAGCACGTGAAATTGTTGAAAGGGAAGCGCTTGCAA-TCAGACTTGCT-CACGATGGCTTAT-CCAAGCTATAACGGCTTGG-TGCACT-CCTTCGTGG-TCAGGCCAGCATCAGTTCGGGCGGCTAGATAAAGGGTCTGGGAATGTGGCTCCCTCC--GGGGAGTGTTATAGCCCAGATTGTAATGTAGTCAGCCTGGACTGAGGTCCGCGCTTC---GGCTAGGATGCT-GGCGTAATGGTTGTAAGC-GGCCCGTCTTGCATTAAATCAGTTATCGTTTATTTGATAGTACCTTACTACTTGGATAACCGTGGTAATTCTAGAGCTAATACATGCTAAAAACCCCGACTTCGGGAGGGGTGTATTTATTAGATAAAAAACCAATGCCCTTCTGGGCTCTTTGGTGATTCATAATAACTAAACGAATCGCATGGCCTTGCGCCGGCGATGGTTCATTCAAATTTCTGCCCTATCA-ACTTTCGATGGTAGGATAGTGGCCTACCATGGTTTCAACGGGTAAC-----------------------------------------------------------------------------------------GGGGAATTAGGGTTCTA-TTCCGGAGAGGGAGCCTGAGAAAC-------------------------------------------------------------------GGCTACCACATCCAAGGAAGGCAGCAGGCGCGCAAATTACCCAATCCC-AATACGGGGAGGTA--------------------------------------------------------------------------GTGACAATAAATACTGATACAGGGCTCTTATGGGTCTTGTAATCGGAATGAGTACAATTTAAATCCCTTAACGAGGAACAATTGGAGGGCAAGTCTGGTGCCAGCAGC-------------------------------------------------CGCGGTAATTCCAGCTCCAATAGCGTATATTAAAGTTGTTGCAGTTAAAAAGCTCGTAGTTGAACCTTGGGCCTGGCTGGCCGGTCCGCCTCACCGCGTGTACTGGTCCGGCCGGGCCTTTCCTTCTGGCTAGCTGCATGCCCTTCACTGGGTGTGTTAGCGAACCAGGACTTTTACTTTGAAAAAATTAGAGTGTTCAAAGCAGG-CCTTTGCTCGAATACATTAGCATGGAATAATAGAATA-GGACGT-GCGGTCCTA-TTTTGTTGGTTTCTAG-GACCGCCGTAATGATTAATAGGGATAGTC-GGGGGTATCAGTATTCAATTGTCAGAGGTGAAATTCTTGGATTTATTGAAGACTAACTACTGCGAAAGCATTTACCAAGGATGTTTTCATTAATCAGTGAACGAAAGTTAGGGGATCGAAGACGATCAGATACCGTCGTAGTCTTAACCGTAAACTATGCCGACTAGGGATCGGGC
>Pseudorobillarda_phragmitis_CBS_398_61
TTGTTGTTGCCTCGGTGG------GTGCCTATG---------------------------------------------------------------CACCTGCCGGCAGACACCTTTA-AAACCCTTGATTAATACTAT--AGTC---AGAGCTGTAACAAGCAAAAGA-TT-AA-TAAATCAAAACTTTCAACAACGGATCTCTTGGTTCTGGCATCGATGAAGAACGCAGCGAAATGCGATAAGTAATGTGAATTGCAGAATTCAGTGAATCATCGAATCTTTGAACGCACATTGCGCCCTTTGGTATTCCGAAGGGCACACCTGTTCGAGCGTCATTACACCAATCAAGTTTTAC-TTGGTAT-TGGGC-----------TCTTTGTCCCTATT------TTTTAGGGACAGGCCTTAAAGACATTGGCGGC-ATAGT-CCGG-CTTCGAGCGTAGCAAAAAACATCGCTTTTGGAGTT---AACTGG-A---TTATTGTTCCTTGTCCATAGCGGCAATAGCTCAGATTTGAAATCTACTTCTT---TCAGAAGTCGAGTTGTAA--TCTGTAGAGGATGTTTC-GGTG-TTGGCTCCGGCCTAAG---TTCCTTGGAACAG-GACGTCACAGAGGGTGAGAATCCCGTACGTGGCTGGTCTCC----TTCACCATGTGAAACTCCTTCAACGAGTCGAGTT---GTTTGGGAATGCAGCTCTAAACGGGA-GGTAAATTTCTTCTAAAGCTAAATACCTGCCAGAGACCGATAGCGCACAAGTAGAGTGATCGAAAGATGAAAAGCACTTTGGAAA--GAGAGTTAAACAGCACGTGAAATTGTTGAAAGGGAAGCGCTTGCAA-TCAGACTTGTT-TATATCGGCTTAT-CCAAGCTTC--TGGCTTGG-TGCACT-CCTTTATAT-ACAGGCCAGCATCAGTTCGGGCGGTTGGATAAAGGCTCTAGGAATGTAGCTCGCCTC--GGTGAGTGTTATAGCCTAGAGTGCAATGCAGCCTGCCTGGACTGAGGTCCGCGCTTC---GGCTAGGATGCT-GGCGTAATGGTTGTAAGC-GGCCCGTCTTGCATTAAATCAGTTATCGTTTATTTGATAGTACCTTACTACTTGGATAACCGTGGTAATTCTAGAGCTAATACATGCTAAAAACCCCGACTTTTGAAGGGGTGTATTTATTAGATAAAAAACCAATGCCCTTCGGGGCTCCTTGGTGATTCATAATAACTAAACGAATCGCATGGCCTTGCGCCGGCGATGGTTCATTCAAATTTCTGCCCTATCA-ACTTTCGATGGTAGGATAGTGGCCTACCATGGTTTCAACGGGTAAC-----------------------------------------------------------------------------------------GGGGAATTAGGGTTCTA-TTCCGGAGAGGGAGCCTGAGAAAC-------------------------------------------------------------------GGCTACCACATCCAAGGAAGGCAGCAGGCGCGCAAATTACCCAATCCC-GACACGGGGAGGTA--------------------------------------------------------------------------GTGACAATAAATACTGATACAGGGCTCTTATGGGTCTTGTAATTGGAATGAGTACAATTTAAATCCCTTAACGAGGAACAATTGGAGGGCAAGTCTGGTGCCAGCAGC-------------------------------------------------CGCGGTAATTCCAGCTCCAATAGCGTATATTAAAGTTGTTGCAGTTAAAAAGCTCGTAGTTGAACCTTGGGCCTGGCTGGTCGGTCCGCCTCACCGCGTGTACTGATCCGGCCGGGCCTTTCCTTCTGGCTAGCCGCATGCCCTTCACTGGGTGTGTTGGTGAACCAGGACTTTTACTTTGAAAAAATTAGAGTGTTCAAAGCAGG-CCTTTGCTCGAATACATTAGCATGGAATAATAGAATA-GGACGT-GTGGTTCTA-TTTTGTTGGTTTCTAG-GACCGCCGTAATGATTAATAGGGATAGTC-GGGGGTATCAGTATTCAATTGTCAGAGGTGAAATTCTTAGATTTATTGAAGACTAACTACTGCGAAAGCATTTACCAAGGATGTTTTCATTAATCAGTGAACGAAAGTTAGGGGATCGAAGACGATCAGATACCGTCGTAGTCTTAACCGTAAACTATGCCGACTAGGGATCGGGT
>Strigula_guangxiensis_HMAS_L0138040
CCTGAAATCCTTCGGCGG------ACGCTCTCTGG-------------------------------------------------------------CGTCCGCCGGGGG------------GCATACCCTCTATGCTGC--TGGA---CTGCCG--TCGGAGTG-TACTGCGAAA-TAAATCAAAACTTTCAACAACGGATCTCTTGGTTCTGGCAACGATGAAGAACGCAGCAAAATGCGATAATTAATGTGAATTGCAGATTTTAGTGAATCATCGAGTTTTTGAACGCACATTGCGCCCCCTGGCATTCCGGGGGGCATGCCTGTCTGAGCGTCGTTTCGACCCTCGAGCCCGGC-TCGGTGT-TGGGGGC---------CCCATCCCGCG-------------CTGGATGCCCCCGCAAGTCGTTGGCGGCTGCCGTGTCGACCGCCAGGCGTAGCAGAG-------CTTTCCGCCCT---GGTGCC-G--CTGGCAGCCTGCCGCGGGCAGCGGCAACAGCTCAAATTTGAAATCTGGCGTCT---CCGGCGCCCGAGTTGTAA--TTTGGAGAGGATGCCTC-GGCG--TAGCCCGCGCCCAAG---TCCCTTGGAACAG-GGTGCCCCAGAGGGTGAGAGCCCCGT--TGGGCCGCGGGCG----ACCGCCGCGTGAGGTTCCTTCGACGAGTCGAGTT---GTTTGGGAATGCAGCTCTAAGCGGGA-GGTAAATTTCTCCTAAAGCTAAATACCGGCCAGAGACCGATAGCGCACAAGTAGAGTGATCGAAAGATGAAAAGCACTTTGGAAA--GAGAGTTAAAAAGCACGTGAAATTGTTGAAAGGGAAGCGCTTGTGG-CCAGACTTGC--CGCGGCGGTTCGG-CCGGGTGTT--CCACCCGG-CTTACT-CCGCCGCG--TCGGGCCAGCATCAGCTCGGGCGGTTGGACAAAGGCTCGGGGAATGTAGCTCCCTCC--GGGGAGTGTTATAGCCCCCTGCGCAATGCGGCCTGCCCGGGCTGAGGCTCGCGTTCT----GCTAGGATGCT-GGCGTAATGGCCTCAAGC-GGCCCGTCTTG???????????????????????????????????????????????????????????????????????????????????????????????????????????????????????????????????????????????????????????????????????????????????????????????????????????????????????????????????????????????????????????????????????????????????????????????????????????????????????????????????????????????????????????????????????????????????????????????????????????????????????????????????????????????????????????????????????????????????????????????????????????????????????????????????????????????????????????????????????????????????????????????????????????????????????????????????????????????????????????????????????????????????????????????????????????????????????????????????????????????????????????????????????????????????????????????????????????????????????????????????????????????????????????????????????????????????????????????????????????????????????????????????????????????????????????????????????????????????????????????????????????????????????????????????????????????????????????????????????????????????????????????????????????????????????????????????????????????????????????????????????????????????????????????????????????????????????????????????????????????????????????????????????????????????????
>Strigula_nemathora_MPN_72
??????????????????????????????????????????????????????????????????????????????????????????????????????????????????????????????????????????????????????????????????????????????????????????????????????????????????????????????????????????????????????????????????????????????????????????????????????????????????????????????????????????????????????????????????????????????????????????????????????????????????????????????????????????????????????????????????????????????????????????????????????????????????????????????????--------------------------------CC---TCGGTGCCCGAGTTGTAA--TTTGCAGAGGATGCCTC-GGTG-CGTCCGCCGGCCCAGG---TCCCTTGGAACAG-GGCGCCGTGGAGGGTGAGAGCCCCGTATCCGGCCGTGCGGG----CGTGCCGTGTGAGGCTCCTTCGACGAGTCGAGTT---GTTTGGGAATGCAGCTCTAAGCGGGA-GGTAAATTTCTCCTAAGGCTAAATACCGGCCAGAGTCCGATAGCGCACAAGTAGAGTGATCGAAAGATGAAAAGCACTTTGGAAA--GAGAGTCAAACAGCACGTGAAATTGTTGAAAGGGAAGCGCTTGCGG-CCAGACTCGC--GGCGGCGGTTAGG-TCGGGCGTC--CCGCCCGG-CTCATT-CCGCCGCG--TCGGGCCAGCATCGGTTCAGGCGGTCGGACAAAGGCCTGGGGAATGTAGCTCCCTC----GGGAGTGTTATAGCCCCGGGTGCAATGCGGCCTGCCTGGACCGAGGCTCGCGTTCT----GCTAGGATGCT-GGCGTAATGGCCRCAAGCGGGCCCGTCTTG----------------------------------------------------------------------------------------------------TGTATTTATTAGATAAAAAACCAATGCCCTCCGGGGCTGCTTGGTGATTCATAGTAACTAAACGAATCGCATGGCCTTGCGCCGGCGATGGTTCATTCAAATTTCTGCCCTATCA-ACTTTCGACGGTTGTGTAGTGGACAACCGTGGTTTCTACGGGTAAC-----------------------------------------------------------------------------------------GGAGAATTAGGGTTCGA-TTCCGGAGAGGGAGCCTGAGAAAC-------------------------------------------------------------------GGCTACCACATCCAAGGAAGGCAGCAGGCGCGCAAATTACCCAATGCC-GACTCGGCGAGGTAGTGAGTAACCCCCAACCGA--------------TTCACCCCCAGTGGGCAGGACGCTAACGATTT----CGCAGGTGACAATAAATACTGATCCAGGGCTCTTTTGGGTCTTGTAATTGGAATGAGTACAATCTAAATCCCTTAACGAGGAACAATTGGAGGGCAAGTCTGGTGCCAGCAGC-------------------------------------------------CGCGGTAATTCCAGCTCCAATAGCGTATATTAAAGTTGTTGCAGTTAAAAAGCTCGTAGTTGAAACTTGGGCCTGGCTGGCCGGTCCGCCTCACCGCGTGCACTGGTCCGGCCGGGCCTTTCCTCCCGGGGAGCCGCATGCCCTTCGCTGGGCGTGTCGGGGAACCGGGACTTTTACTTTGAAAAAATTAGAGTGTTCAAAGCAGG-CCTTTGCTCGGATACATTAGCATGGAATAATGGAATA-GGACGTCGCGGCCCTA-TTTT---------------------------------------------------------------------------------------------------------------------------------------------------------------------------------------------------------------------------
>Tenuitholiascus_porinoides_HMAS_L0139638
??????????????????????????????????????????????????????????????????????????????????????????????????????????????????????????????????????????????????????????????????????????????????????????????????????????????????????????????????????????????????????????????????????????????????????????????????????????????????????????????????????????????????????????????????????????????????????????????????????????????????????????????????????????????????????????????????????????????????????????????????????????????????????????????????AGCGGCAACAGCTCAAATTTGAAATCTGGCCCCC---TCGGGGTCCGAGTTGTAA--TTTGCAGAGGATGTCCCGGGCG-GCCGCTCCGGTCAAAG---TCTCTTGGAACAG-GACGTCATAGAGGGTGAGAATCCCGTCCATGACCGGCAGGG----GCCGCCGATCGGGCCGCCTTCGACGAGTCGAGTT---GTTTGGGAATGCAGCTCTAAATGGGA-GGTAAATTCCTTCTAAAGCTAAATATCGGCCAGAGACCGATAGCGCACAAGTAGAGTGATCGAAAGATGAAAAGCACTTTGGAAA--GAGAGTTAAAAAGCATGTGAAATTGTTGAAAGGGAAGCGCTTGCTG-CCAGACTCGTTCCGCGGGGTCTAGG-CCGGATGTC--CCATCCGG-TTGATT-ACGCCGCGG-TCGGGCCAGCATCGGTTCGGGCGGTCGGACAAAGACGCGTGGAATGTAGCTCCCCCC--GGGGAGTGTTATAGCTGCGCGTGCAATACGGCCCGTCCGGATCGAGGTTCGCGTCTT---TTCTAGGATGCT-GGCGTAATGGCCGCAAGC-GGCCCGTCTTG---------------------------------------------------------------------------------------------------------------------------------------------------------------CAACGAATCGCATGGCCTTGCGCCGGCGATGGTTCATTCAAATTTCTGCCCTATCA-ACTTTCGATGGTAGGATAGTGGCCTACCATGGTTTCAACGGGTAAC-----------------------------------------------------------------------------------------GGGGAATTAGGGTTCGA-YTCCGGAGAGGGAGCCTGAGAAAC-------------------------------------------------------------------GGCTACCACATCCAAGGAAGGCAGCAGGCGCGCAAATTACCCAATSCC-RACACGGGGAGGTA--------------------------------------------------------------------------GTGACAATAAATACTGATACAGGGCTCTTTCGGGTCTTGTAATTGGAATGAGTACAATTTAAATCCCTTAACGAGGAACAATTGGAGGGCAAGTCTGGTGCCAGCAGC-------------------------------------------------CGCGGTAATTCCAGCTCCAATAGCGTATATTAAAGTTGTTGCAGTTAAAAAGCTCGTAGTTGAACCTTGGGCCTGGCTGGTCGGTCCGCCTCACCGCGTGCACTGGTCCGGCCGGGCCTTTCCTTCTGGGGAGCCGCATGGCCTTCACTGGCCGTGTCGGGGAACCAGGACTTTTACTTTGAAAAAATTAGAGTGTTCAAAGCAGG-CCTTTGCTCGGATACATTAGCATGGAATAATAGAATA-GGACGT-GCGGTTCTA-TTTTGTTGGTTTCTAG-GACCGCCGTAATGATTAATAGGGACGA-----------------------------------------------------------------------------------------------------------------------------------------------------------------------------------
>Tenuitholiascus_porinoides_HMAS_L0139639
??????????????????????????????????????????????????????????????????????????????????????????????????????????????????????????????????????????????????????????????????????????????????????????????????????????????????????????????????????????????????????????????????????????????????????????????????????????????????????????????????????????????????????????????????????????????????????????????????????????????????????????????????????????????????????????????????????????????????????????????????????????????????????????????????AGCGGCAACAGCTCAAATTTGAAATCTGGCCCCC---TCGGGGTCCGAGTTGTAA--TTTGCAGAGGATGTCCCGGGCG-GCCGCTCCGGTCAAAG---TCTCTTGGAACAG-GACGTCATAGAGGGTGAGAATCCCGTCCATGACCGGCAGGG----GCCGCCGATCGGGCCGCCTTCGACGAGTCGAGTT---GTTTGGGAATGCAGCTCTAAATGGGA-GGTAAATTCCTTCTAAAGCTAAATATCGGCCAGAGACCGATAGCGCACAAGTAGAGTGATCGAAAGATGAAAAGCACTTTGGAAA--GAGAGTTAAAAAGCATGTGAAATTGTTGAAAGGGAAGCGCTTGCTG-CCAGACTCGTTCCGCGGGGTCTAGGCCCGGATGTC--CCATCCGGTTTGATT-ACGCCGCGG-TCKGGSCAGCWTCGGTTCGGGCGGTCGGACAAAGACGCGTGGAATGTAGCTCCCCCC--GGGGAGTGTTATAGCTGCGCGTGCAATACGGCCCGTCCGGATCGAGGTTCGCGTCTT---TTCTAGGATGCT-GGCGTAATGGCCGCAAGC-GGCCCGTCTTG---------------------------------------------------------------------------------------------------------------------------------------------------------------CAACGAATCGCATGGCCTTGCGCCGGCGATGGTTCATTCAAATTTCTGCCCTATCA-ACTTTCGATGGTAGGATAGTGGCCTACCATGGTTTCAACGGGTAAC-----------------------------------------------------------------------------------------GGGGAATTAGGGTTCGA-YTCCGGAGAGGGAGCCTGAGAAAC-------------------------------------------------------------------GGCTACCACATCCAAGGAAGGCAGCAGGCGCGCAAATTACCCAATSCC-RACACGGGGAGGTA--------------------------------------------------------------------------GTGACAATAAATACTGATACAGGGCTCTTTCGGGTCTTGTAATTGGAATGAGTACAATTTAAATCCCTTAACGAGGAACAATTGGAGGGCAAGTCTGGTGCCAGCAGC-------------------------------------------------CGCGGTAATTCCAGCTCCAATAGCGTATATTAAAGTTGTTGCAGTTAAAAAGCTCGTAGTTGAACCTTGGGCCTGGCTGGTCGGTCCGCCTCACCGCGTGCACTGGTCCGGCCGGGCCTTTCCTTCTGGGGAGCCGCATGGCCTTCACTGGCCGTGTCGGGGAACCAGGACTTTTACTTTGAAAAAATTAGAGTGTTCAAAGCAGG-CCTTTGCTCGGATACATTAGCATGGAATAATAGAATA-GGACGT-GCGGTTCTA-TTTTGTTGGTTTCTAG-GACCGCCGTAATGATTAATAGGGACGA-----------------------------------------------------------------------------------------------------------------------------------------------------------------------------------
>Tenuitholiascus_porinoides_HMAS_L0139640
??????????????????????????????????????????????????????????????????????????????????????????????????????????????????????????????????????????????????????????????????????????????????????????????????????????????????????????????????????????????????????????????????????????????????????????????????????????????????????????????????????????????????????????????????????????????????????????????????????????????????????????????????????????????????????????????????????????????????????????????????????????????????????????????????AGCGGCAACAGCTCAAATTTGAAATCTGGCCCCC---TCGGGGTCCGAGTTGTAA--TTTGCAGAGGATGTCCCGGGCG-GCCGCTCCGGTCAAAG---TCTCTTGGAACAG-GACGTCATAGAGGGTGAGAATCCCGTCCATGACCGGCAGGG----GCCGCCGATCGGGCCGCCTTCGACGAGTCGAGTT---GTTTGGGAATGCAGCTCTAAATGGGA-GGTAAATTCCTTCTAAAGCTAAATATCGGCCAGAGACCGATAGCGCACAAGTAGAGTGATCGAAAGATGAAAAGCACTTTGGAAA--GAGAGTTAAAAAGCATGTGAAATTGTTGAAAGGGAAGCGCTTGCTG-CCAGACTCGTTCCGCGGGGTCTAGGCCCGGATGTC--CCATCCGGTTTGATT-ACGCCGCGG-TCKGGSCAGCWTCGGTTCGGGCGGTCGGACAAAGACGCGTGGAATGTAGCTCCCCCC--GGGGAGTGTTATAGCTGCGCGTGCAATACGGCCCGTCCGGATCGAGGTTCGCGTCTT---TTCTAGGATGCT-GGCGTAATGGCCGCAAGC-GGCCCGTCTTG---------------------------------------------------------------------------------------------------------------------------------------------------------------CAACGAATCGCATGGCCTTGCGCCGGCGATGGTTCATTCAAATTTCTGCCCTATCA-ACTTTCGATGGTAGGATAGTGGCCTACCATGGTTTCAACGGGTAAC-----------------------------------------------------------------------------------------GGGGAATTAGGGTTCGA-YTCCGGAGAGGGAGCCTGAGAAAC-------------------------------------------------------------------GGCTACCACATCCAAGGAAGGCAGCAGGCGCGCAAATTACCCAATSCC-RACACGGGGAGGTA--------------------------------------------------------------------------GTGACAATAAATACTGATACAGGGCTCTTTCGGGTCTTGTAATTGGAATGAGTACAATTTAAATCCCTTAACGAGGAACAATTGGAGGGCAAGTCTGGTGCCAGCAGC-------------------------------------------------CGCGGTAATTCCAGCTCCAATAGCGTATATTAAAGTTGTTGCAGTTAAAAAGCTCGTAGTTGAACCTTGGGCCTGGCTGGTCGGTCCGCCTCACCGCGTGCACTGGTCCGGCCGGGCCTTTCCTTCTGGGGAGCCGCATGGCCTTCACTGGCCGTGTCGGGGAACCAGGACTTTTACTTTGAAAAAATTAGAGTGTTCAAAGCAGG-CCTTTGCTCGGATACATTAGCATGGAATAATAGAATA-GGACGT-GCGGTTCTA-TTTTGTTGGTTTCTAG-GACCGCCGTAATGATTAATAGGGACGA-----------------------------------------------------------------------------------------------------------------------------------------------------------------------------------
